# Supplementary material for: ADAM22/LGI1 complex as a new actionable target for breast cancer brain metastasis
Source: BMC Med. 2020 Nov 19;18:349. doi: 10.1186/s12916-020-01806-4 (PMC7677775; doi:10.1186/s12916-020-01806-4)
Supplement: Supplementary file 3 — Additional file 3: Table S1. Differential gene expression (log2FC +/− 1.5 adjusted pval < 0.05) metastases vs primary sets used as input for Gene Ontology Enrichment Testing with matrisomeDB annotation. [file 12916_2020_1806_MOESM3_ESM.xlsx]

## Sheet: Sheet1
Table S1: Differential gene expression (log2FC +/-1.5 adjusted pval < 0.05) metastases vs primary sets used as input for Gene Ontology Enrichment Testing with matrisomeDB annotation
deg_set	ensembl_gene_id	hgnc_symbol	description	gene_biotype	log2FoldChange	padj	matrisome_db	matrisome_division	matrisome_category
brain	ENSG00000050555	LAMC3	laminin subunit gamma 3 [Source:HGNC Symbol;Acc:HGNC:6494]	protein_coding	3.65065	4.87126e-26	1	Core matrisome	ECM Glycoproteins
brain	ENSG00000135744	AGT	angiotensinogen [Source:HGNC Symbol;Acc:HGNC:333]	protein_coding	3.05892	2.16949e-23	1	Matrisome-associated	ECM Regulators
brain	ENSG00000151655	ITIH2	inter-alpha-trypsin inhibitor heavy chain 2 [Source:HGNC Symbol;Acc:HGNC:6167]	protein_coding	2.79186	6.09504e-17	1	Matrisome-associated	ECM Regulators
brain	ENSG00000160307	S100B	S100 calcium binding protein B [Source:HGNC Symbol;Acc:HGNC:10500]	protein_coding	2.22852	2.7905e-10	1	Matrisome-associated	Secreted Factors
brain	ENSG00000185737	NRG3	neuregulin 3 [Source:HGNC Symbol;Acc:HGNC:7999]	protein_coding	2.06286	6.68229e-08	1	Matrisome-associated	Secreted Factors
brain	ENSG00000130283	GDF1	growth differentiation factor 1 [Source:HGNC Symbol;Acc:HGNC:4214]	protein_coding	2.01606	3.18071e-18	1	Matrisome-associated	Secreted Factors
brain	ENSG00000115457	IGFBP2	insulin like growth factor binding protein 2 [Source:HGNC Symbol;Acc:HGNC:5471]	protein_coding	2.01593	1.60819e-20	1	Core matrisome	ECM Glycoproteins
brain	ENSG00000157150	TIMP4	TIMP metallopeptidase inhibitor 4 [Source:HGNC Symbol;Acc:HGNC:11823]	protein_coding	1.87649	1.48711e-08	1	Matrisome-associated	ECM Regulators
brain	ENSG00000105894	PTN	pleiotrophin [Source:HGNC Symbol;Acc:HGNC:9630]	protein_coding	1.75914	2.57714e-08	1	Matrisome-associated	Secreted Factors
brain	ENSG00000186417	GLDN	gliomedin [Source:HGNC Symbol;Acc:HGNC:29514]	protein_coding	1.57878	7.68027e-08	1	Core matrisome	ECM Glycoproteins
brain	ENSG00000008277	ADAM22	ADAM metallopeptidase domain 22 [Source:HGNC Symbol;Acc:HGNC:201]	protein_coding	1.51257	3.9698e-07	1	Matrisome-associated	ECM Regulators
brain	ENSG00000145824	CXCL14	C-X-C motif chemokine ligand 14 [Source:HGNC Symbol;Acc:HGNC:10640]	protein_coding	-1.5021	3.56094e-07	1	Matrisome-associated	Secreted Factors
brain	ENSG00000138080	EMILIN1	elastin microfibril interfacer 1 [Source:HGNC Symbol;Acc:HGNC:19880]	protein_coding	-1.52101	1.50654e-13	1	Core matrisome	ECM Glycoproteins
brain	ENSG00000145147	SLIT2	slit guidance ligand 2 [Source:HGNC Symbol;Acc:HGNC:11086]	protein_coding	-1.53702	8.01561e-06	1	Core matrisome	ECM Glycoproteins
brain	ENSG00000169894	MUC3A	mucin 3A, cell surface associated [Source:HGNC Symbol;Acc:HGNC:7513]	protein_coding	-1.54583	1.94793e-08	1	Matrisome-associated	ECM-affiliated Proteins
brain	ENSG00000107562	CXCL12	C-X-C motif chemokine ligand 12 [Source:HGNC Symbol;Acc:HGNC:10672]	protein_coding	-1.54767	5.76449e-09	1	Matrisome-associated	Secreted Factors
brain	ENSG00000148848	ADAM12	ADAM metallopeptidase domain 12 [Source:HGNC Symbol;Acc:HGNC:190]	protein_coding	-1.54949	1.92782e-09	1	Matrisome-associated	ECM Regulators
brain	ENSG00000150630	VEGFC	vascular endothelial growth factor C [Source:HGNC Symbol;Acc:HGNC:12682]	protein_coding	-1.55214	3.90467e-11	1	Matrisome-associated	Secreted Factors
brain	ENSG00000090659	CD209	CD209 molecule [Source:HGNC Symbol;Acc:HGNC:1641]	protein_coding	-1.5713	5.99724e-08	1	Matrisome-associated	ECM-affiliated Proteins
brain	ENSG00000101955	SRPX	sushi repeat containing protein, X-linked [Source:HGNC Symbol;Acc:HGNC:11309]	protein_coding	-1.58455	1.02995e-07	1	Core matrisome	ECM Glycoproteins
brain	ENSG00000104415	WISP1	WNT1 inducible signaling pathway protein 1 [Source:HGNC Symbol;Acc:HGNC:12769]	protein_coding	-1.58691	3.15643e-07	1	Core matrisome	ECM Glycoproteins
brain	ENSG00000142173	COL6A2	collagen type VI alpha 2 chain [Source:HGNC Symbol;Acc:HGNC:2212]	protein_coding	-1.58996	1.73343e-10	1	Core matrisome	Collagens
brain	ENSG00000205277	MUC12	mucin 12, cell surface associated [Source:HGNC Symbol;Acc:HGNC:7510]	protein_coding	-1.60561	2.20633e-07	1	Matrisome-associated	ECM-affiliated Proteins
brain	ENSG00000184347	SLIT3	slit guidance ligand 3 [Source:HGNC Symbol;Acc:HGNC:11087]	protein_coding	-1.60828	1.02042e-09	1	Core matrisome	ECM Glycoproteins
brain	ENSG00000271503	CCL5	C-C motif chemokine ligand 5 [Source:HGNC Symbol;Acc:HGNC:10632]	protein_coding	-1.6249	2.64112e-09	1	Matrisome-associated	Secreted Factors
brain	ENSG00000122861	PLAU	plasminogen activator, urokinase [Source:HGNC Symbol;Acc:HGNC:9052]	protein_coding	-1.63423	1.48024e-09	1	Matrisome-associated	ECM Regulators
brain	ENSG00000122641	INHBA	inhibin beta A subunit [Source:HGNC Symbol;Acc:HGNC:6066]	protein_coding	-1.6387	2.68178e-10	1	Matrisome-associated	Secreted Factors
brain	ENSG00000154736	ADAMTS5	ADAM metallopeptidase with thrombospondin type 1 motif 5 [Source:HGNC Symbol;Acc:HGNC:221]	protein_coding	-1.63983	2.03616e-08	1	Matrisome-associated	ECM Regulators
brain	ENSG00000103196	CRISPLD2	cysteine rich secretory protein LCCL domain containing 2 [Source:HGNC Symbol;Acc:HGNC:25248]	protein_coding	-1.64715	5.98442e-15	1	Core matrisome	ECM Glycoproteins
brain	ENSG00000124491	F13A1	coagulation factor XIII A chain [Source:HGNC Symbol;Acc:HGNC:3531]	protein_coding	-1.66067	2.97493e-05	1	Matrisome-associated	ECM Regulators
brain	ENSG00000169245	CXCL10	C-X-C motif chemokine ligand 10 [Source:HGNC Symbol;Acc:HGNC:10637]	protein_coding	-1.68013	2.59259e-05	1	Matrisome-associated	Secreted Factors
brain	ENSG00000171812	COL8A2	collagen type VIII alpha 2 chain [Source:HGNC Symbol;Acc:HGNC:2216]	protein_coding	-1.68819	1.4126e-07	1	Core matrisome	Collagens
brain	ENSG00000148357	HMCN2	hemicentin 2 [Source:HGNC Symbol;Acc:HGNC:21293]	protein_coding	-1.7009	0.000280025	1	Core matrisome	ECM Glycoproteins
brain	ENSG00000168542	COL3A1	collagen type III alpha 1 chain [Source:HGNC Symbol;Acc:HGNC:2201]	protein_coding	-1.7018	0.00325312	1	Core matrisome	Collagens
brain	ENSG00000262655	SPON1	spondin 1 [Source:HGNC Symbol;Acc:HGNC:11252]	protein_coding	-1.70921	2.14902e-10	1	Core matrisome	ECM Glycoproteins
brain	ENSG00000106819	ASPN	asporin [Source:HGNC Symbol;Acc:HGNC:14872]	protein_coding	-1.72029	3.35455e-08	1	Core matrisome	Proteoglycans
brain	ENSG00000101230	ISM1	isthmin 1 [Source:HGNC Symbol;Acc:HGNC:16213]	protein_coding	-1.72284	4.40917e-08	1	Matrisome-associated	Secreted Factors
brain	ENSG00000149451	ADAM33	ADAM metallopeptidase domain 33 [Source:HGNC Symbol;Acc:HGNC:15478]	protein_coding	-1.76664	1.22243e-05	1	Matrisome-associated	ECM Regulators
brain	ENSG00000136040	PLXNC1	plexin C1 [Source:HGNC Symbol;Acc:HGNC:9106]	protein_coding	-1.7685	3.12689e-11	1	Matrisome-associated	ECM-affiliated Proteins
brain	ENSG00000186340	THBS2	thrombospondin 2 [Source:HGNC Symbol;Acc:HGNC:11786]	protein_coding	-1.79018	4.15953e-13	1	Core matrisome	ECM Glycoproteins
brain	ENSG00000101938	CHRDL1	chordin like 1 [Source:HGNC Symbol;Acc:HGNC:29861]	protein_coding	-1.81162	5.21223e-08	1	Matrisome-associated	Secreted Factors
brain	ENSG00000187955	COL14A1	collagen type XIV alpha 1 chain [Source:HGNC Symbol;Acc:HGNC:2191]	protein_coding	-1.82391	2.5617e-07	1	Core matrisome	Collagens
brain	ENSG00000276409	CCL14	C-C motif chemokine ligand 14 [Source:HGNC Symbol;Acc:HGNC:10612]	protein_coding	-1.84266	0.000260377	1	Matrisome-associated	Secreted Factors
brain	ENSG00000163359	COL6A3	collagen type VI alpha 3 chain [Source:HGNC Symbol;Acc:HGNC:2213]	protein_coding	-1.91447	6.93137e-12	1	Core matrisome	Collagens
brain	ENSG00000206384	COL6A6	collagen type VI alpha 6 chain [Source:HGNC Symbol;Acc:HGNC:27023]	protein_coding	-1.91869	2.59605e-13	1	Core matrisome	Collagens
brain	ENSG00000136859	ANGPTL2	angiopoietin like 2 [Source:HGNC Symbol;Acc:HGNC:490]	protein_coding	-1.94615	5.86596e-21	1	Matrisome-associated	Secreted Factors
brain	ENSG00000143387	CTSK	cathepsin K [Source:HGNC Symbol;Acc:HGNC:2536]	protein_coding	-2.00118	5.7002e-20	1	Matrisome-associated	ECM Regulators
brain	ENSG00000151388	ADAMTS12	ADAM metallopeptidase with thrombospondin type 1 motif 12 [Source:HGNC Symbol;Acc:HGNC:14605]	protein_coding	-2.00363	5.27742e-12	1	Matrisome-associated	ECM Regulators
brain	ENSG00000106483	SFRP4	secreted frizzled related protein 4 [Source:HGNC Symbol;Acc:HGNC:10778]	protein_coding	-2.00822	2.46591e-08	1	Matrisome-associated	Secreted Factors
brain	ENSG00000038427	VCAN	versican [Source:HGNC Symbol;Acc:HGNC:2464]	protein_coding	-2.00829	1.45567e-14	1	Core matrisome	Proteoglycans
brain	ENSG00000143341	HMCN1	hemicentin 1 [Source:HGNC Symbol;Acc:HGNC:19194]	protein_coding	-2.04775	2.67263e-12	1	Core matrisome	ECM Glycoproteins
brain	ENSG00000154175	ABI3BP	ABI family member 3 binding protein [Source:HGNC Symbol;Acc:HGNC:17265]	protein_coding	-2.13979	1.34334e-14	1	Core matrisome	ECM Glycoproteins
brain	ENSG00000164694	FNDC1	fibronectin type III domain containing 1 [Source:HGNC Symbol;Acc:HGNC:21184]	protein_coding	-2.19031	1.53746e-10	1	Core matrisome	ECM Glycoproteins
brain	ENSG00000123500	COL10A1	collagen type X alpha 1 chain [Source:HGNC Symbol;Acc:HGNC:2185]	protein_coding	-2.19795	5.94627e-18	1	Core matrisome	Collagens
brain	ENSG00000132386	SERPINF1	serpin family F member 1 [Source:HGNC Symbol;Acc:HGNC:8824]	protein_coding	-2.23975	3.86542e-25	1	Matrisome-associated	ECM Regulators
brain	ENSG00000017427	IGF1	insulin like growth factor 1 [Source:HGNC Symbol;Acc:HGNC:5464]	protein_coding	-2.28979	2.83085e-13	1	Matrisome-associated	Secreted Factors
brain	ENSG00000204291	COL15A1	collagen type XV alpha 1 chain [Source:HGNC Symbol;Acc:HGNC:2192]	protein_coding	-2.36749	3.361e-22	1	Core matrisome	Collagens
brain	ENSG00000113296	THBS4	thrombospondin 4 [Source:HGNC Symbol;Acc:HGNC:11788]	protein_coding	-2.53166	1.7912e-25	1	Core matrisome	ECM Glycoproteins
brain	ENSG00000106624	AEBP1	AE binding protein 1 [Source:HGNC Symbol;Acc:HGNC:303]	protein_coding	-2.56216	6.37258e-21	1	Core matrisome	ECM Glycoproteins
brain	ENSG00000152580	IGSF10	immunoglobulin superfamily member 10 [Source:HGNC Symbol;Acc:HGNC:26384]	protein_coding	-2.56369	1.20249e-07	1	Core matrisome	ECM Glycoproteins
brain	ENSG00000137573	SULF1	sulfatase 1 [Source:HGNC Symbol;Acc:HGNC:20391]	protein_coding	-2.65229	6.39123e-23	1	Matrisome-associated	ECM Regulators
brain	ENSG00000139329	LUM	lumican [Source:HGNC Symbol;Acc:HGNC:6724]	protein_coding	-2.68685	9.2317e-19	1	Core matrisome	Proteoglycans
brain	ENSG00000170801	HTRA3	HtrA serine peptidase 3 [Source:HGNC Symbol;Acc:HGNC:30406]	protein_coding	-2.69805	3.03883e-37	1	Matrisome-associated	ECM Regulators
brain	ENSG00000133110	POSTN	periostin [Source:HGNC Symbol;Acc:HGNC:16953]	protein_coding	-2.71133	1.56505e-15	1	Core matrisome	ECM Glycoproteins
brain	ENSG00000101825	MXRA5	matrix remodeling associated 5 [Source:HGNC Symbol;Acc:HGNC:7539]	protein_coding	-2.73809	4.97291e-20	1	Core matrisome	ECM Glycoproteins
brain	ENSG00000087245	MMP2	matrix metallopeptidase 2 [Source:HGNC Symbol;Acc:HGNC:7166]	protein_coding	-2.81362	5.86596e-21	1	Matrisome-associated	ECM Regulators
brain	ENSG00000174348	PODN	podocan [Source:HGNC Symbol;Acc:HGNC:23174]	protein_coding	-2.84316	4.87126e-26	1	Core matrisome	Proteoglycans
brain	ENSG00000111799	COL12A1	collagen type XII alpha 1 chain [Source:HGNC Symbol;Acc:HGNC:2188]	protein_coding	-2.89225	7.17116e-25	1	Core matrisome	Collagens
brain	ENSG00000166923	GREM1	gremlin 1, DAN family BMP antagonist [Source:HGNC Symbol;Acc:HGNC:2001]	protein_coding	-3.14183	7.16871e-21	1	Matrisome-associated	ECM-affiliated Proteins
brain	ENSG00000099953	MMP11	matrix metallopeptidase 11 [Source:HGNC Symbol;Acc:HGNC:7157]	protein_coding	-3.18046	3.361e-22	1	Matrisome-associated	ECM Regulators
brain	ENSG00000105664	COMP	cartilage oligomeric matrix protein [Source:HGNC Symbol;Acc:HGNC:2227]	protein_coding	-3.88049	2.21721e-29	1	Core matrisome	ECM Glycoproteins
brain	ENSG00000145423	SFRP2	secreted frizzled related protein 2 [Source:HGNC Symbol;Acc:HGNC:10777]	protein_coding	-3.94686	7.35079e-18	1	Matrisome-associated	Secreted Factors
bone	ENSG00000029559	IBSP	integrin binding sialoprotein [Source:HGNC Symbol;Acc:HGNC:5341]	protein_coding	6.53912	3.61906e-09	1	Core matrisome	ECM Glycoproteins
bone	ENSG00000198732	SMOC1	SPARC related modular calcium binding 1 [Source:HGNC Symbol;Acc:HGNC:20318]	protein_coding	3.54592	0.000510799	1	Core matrisome	ECM Glycoproteins
bone	ENSG00000100985	MMP9	matrix metallopeptidase 9 [Source:HGNC Symbol;Acc:HGNC:7176]	protein_coding	3.50543	3.89254e-06	1	Matrisome-associated	ECM Regulators
bone	ENSG00000145794	MEGF10	multiple EGF like domains 10 [Source:HGNC Symbol;Acc:HGNC:29634]	protein_coding	3.25463	0.00509044	1	Matrisome-associated	Secreted Factors
bone	ENSG00000152592	DMP1	dentin matrix acidic phosphoprotein 1 [Source:HGNC Symbol;Acc:HGNC:2932]	protein_coding	2.84063	0.0148855	1	Core matrisome	ECM Glycoproteins
bone	ENSG00000205221	VIT	vitrin [Source:HGNC Symbol;Acc:HGNC:12697]	protein_coding	2.40268	0.00249026	1	Core matrisome	ECM Glycoproteins
bone	ENSG00000125845	BMP2	bone morphogenetic protein 2 [Source:HGNC Symbol;Acc:HGNC:1069]	protein_coding	2.38618	0.00765485	1	Matrisome-associated	Secreted Factors
bone	ENSG00000157766	ACAN	aggrecan [Source:HGNC Symbol;Acc:HGNC:319]	protein_coding	2.09359	0.0303025	1	Core matrisome	Proteoglycans
bone	ENSG00000204248	COL11A2	collagen type XI alpha 2 chain [Source:HGNC Symbol;Acc:HGNC:2187]	protein_coding	2.06297	0.00305538	1	Core matrisome	Collagens
bone	ENSG00000197467	COL13A1	collagen type XIII alpha 1 chain [Source:HGNC Symbol;Acc:HGNC:2190]	protein_coding	1.85059	0.0440008	1	Core matrisome	Collagens
bone	ENSG00000116985	BMP8B	bone morphogenetic protein 8b [Source:HGNC Symbol;Acc:HGNC:1075]	protein_coding	1.79946	0.0309719	1	Matrisome-associated	Secreted Factors
bone	ENSG00000153902	LGI4	leucine rich repeat LGI family member 4 [Source:HGNC Symbol;Acc:HGNC:18712]	protein_coding	1.70605	0.00259192	1	Core matrisome	ECM Glycoproteins
bone	ENSG00000041982	TNC	tenascin C [Source:HGNC Symbol;Acc:HGNC:5318]	protein_coding	1.61948	0.0303025	1	Core matrisome	ECM Glycoproteins
bone	ENSG00000134245	WNT2B	Wnt family member 2B [Source:HGNC Symbol;Acc:HGNC:12781]	protein_coding	1.6052	0.0432388	1	Matrisome-associated	Secreted Factors
bone	ENSG00000186417	GLDN	gliomedin [Source:HGNC Symbol;Acc:HGNC:29514]	protein_coding	1.59204	0.0202223	1	Core matrisome	ECM Glycoproteins
bone	ENSG00000151388	ADAMTS12	ADAM metallopeptidase with thrombospondin type 1 motif 12 [Source:HGNC Symbol;Acc:HGNC:14605]	protein_coding	-2.18982	0.00958323	1	Matrisome-associated	ECM Regulators
bone	ENSG00000166482	MFAP4	microfibril associated protein 4 [Source:HGNC Symbol;Acc:HGNC:7035]	protein_coding	-2.27983	0.0202223	1	Core matrisome	ECM Glycoproteins
bone	ENSG00000101680	LAMA1	laminin subunit alpha 1 [Source:HGNC Symbol;Acc:HGNC:6481]	protein_coding	-2.38617	0.000475968	1	Core matrisome	ECM Glycoproteins
bone	ENSG00000196569	LAMA2	laminin subunit alpha 2 [Source:HGNC Symbol;Acc:HGNC:6482]	protein_coding	-2.62266	0.000570049	1	Core matrisome	ECM Glycoproteins
bone	ENSG00000166923	GREM1	gremlin 1, DAN family BMP antagonist [Source:HGNC Symbol;Acc:HGNC:2001]	protein_coding	-2.87218	0.000570049	1	Matrisome-associated	ECM-affiliated Proteins
bone	ENSG00000145423	SFRP2	secreted frizzled related protein 2 [Source:HGNC Symbol;Acc:HGNC:10777]	protein_coding	-4.26833	0.000670691	1	Matrisome-associated	Secreted Factors
bone	ENSG00000138615	CILP	cartilage intermediate layer protein [Source:HGNC Symbol;Acc:HGNC:1980]	protein_coding	-4.95715	3.89254e-06	1	Core matrisome	ECM Glycoproteins
liver	ENSG00000171560	FGA	fibrinogen alpha chain [Source:HGNC Symbol;Acc:HGNC:3661]	protein-coding	15.086	4.76736e-51	1	Core matrisome	ECM Glycoproteins
liver	ENSG00000171557	FGG	fibrinogen gamma chain [Source:HGNC Symbol;Acc:HGNC:3694]	protein-coding	13.1614	1.55365e-39	1	Core matrisome	ECM Glycoproteins
liver	ENSG00000171564	FGB	fibrinogen beta chain [Source:HGNC Symbol;Acc:HGNC:3662]	protein-coding	12.1461	6.23057e-46	1	Core matrisome	ECM Glycoproteins
liver	ENSG00000113905	HRG	histidine rich glycoprotein [Source:HGNC Symbol;Acc:HGNC:5181]	protein-coding	11.7726	3.965e-44	1	Matrisome-associated	ECM Regulators
liver	ENSG00000104760	FGL1	fibrinogen like 1 [Source:HGNC Symbol;Acc:HGNC:3695]	protein-coding	11.0821	2.95791e-18	1	Core matrisome	ECM Glycoproteins
liver	ENSG00000122194	PLG	plasminogen [Source:HGNC Symbol;Acc:HGNC:9071]	protein-coding	10.7109	1.50318e-36	1	Matrisome-associated	ECM Regulators
liver	ENSG00000170099	SERPINA6	serpin family A member 6 [Source:HGNC Symbol;Acc:HGNC:1540]	protein-coding	10.6301	1.72796e-13	1	Matrisome-associated	ECM Regulators
liver	ENSG00000100665	SERPINA4	serpin family A member 4 [Source:HGNC Symbol;Acc:HGNC:8948]	protein-coding	10.4989	9.48046e-12	1	Matrisome-associated	ECM Regulators
liver	ENSG00000186910	SERPINA11	serpin family A member 11 [Source:HGNC Symbol;Acc:HGNC:19193]	protein-coding	10.3217	2.38678e-11	1	Matrisome-associated	ECM Regulators
liver	ENSG00000146678	IGFBP1	insulin like growth factor binding protein 1 [Source:HGNC Symbol;Acc:HGNC:5469]	protein-coding	10.008	4.16661e-09	1	Core matrisome	ECM Glycoproteins
liver	ENSG00000106927	AMBP	alpha-1-microglobulin/bikunin precursor [Source:HGNC Symbol;Acc:HGNC:453]	protein-coding	9.63533	5.37064e-32	1	Matrisome-associated	ECM Regulators
liver	ENSG00000165471	MBL2	mannose binding lectin 2 [Source:HGNC Symbol;Acc:HGNC:6922]	protein-coding	9.47663	1.72805e-05	1	Matrisome-associated	ECM-affiliated Proteins
liver	ENSG00000139269	INHBE	inhibin beta E subunit [Source:HGNC Symbol;Acc:HGNC:24029]	protein-coding	8.97185	6.7992e-05	1	Matrisome-associated	Secreted Factors
liver	ENSG00000124107	SLPI	secretory leukocyte peptidase inhibitor [Source:HGNC Symbol;Acc:HGNC:11092]	protein-coding	8.78732	0.000126442	1	Matrisome-associated	ECM Regulators
liver	ENSG00000142748	FCN3	ficolin 3 [Source:HGNC Symbol;Acc:HGNC:3625]	protein-coding	8.75629	0.00051926	1	Matrisome-associated	ECM-affiliated Proteins
liver	ENSG00000187664	HAPLN4	hyaluronan and proteoglycan link protein 4 [Source:HGNC Symbol;Acc:HGNC:31357]	protein-coding	8.74797	0.00108064	1	Core matrisome	Proteoglycans
liver	ENSG00000143278	F13B	coagulation factor XIII B chain [Source:HGNC Symbol;Acc:HGNC:3534]	protein-coding	8.33823	0.00191961	1	Matrisome-associated	ECM Regulators
liver	ENSG00000123561	SERPINA7	serpin family A member 7 [Source:HGNC Symbol;Acc:HGNC:11583]	protein-coding	8.22736	0.00145904	1	Matrisome-associated	ECM Regulators
liver	ENSG00000148702	HABP2	hyaluronan binding protein 2 [Source:HGNC Symbol;Acc:HGNC:4798]	protein-coding	8.17248	2.95791e-18	1	Matrisome-associated	ECM Regulators
liver	ENSG00000160339	FCN2	ficolin 2 [Source:HGNC Symbol;Acc:HGNC:3624]	protein-coding	8.05764	0.00424023	1	Matrisome-associated	ECM-affiliated Proteins
liver	ENSG00000225968	ELFN1	extracellular leucine rich repeat and fibronectin type III domain containing 1 [Source:HGNC Symbol;Acc:HGNC:33154]	protein-coding	8.04794	0.00975839	1	Matrisome-associated	ECM-affiliated Proteins
liver	ENSG00000182566	CLEC4G	C-type lectin domain family 4 member G [Source:HGNC Symbol;Acc:HGNC:24591]	protein-coding	7.61533	0.0226023	1	Matrisome-associated	ECM-affiliated Proteins
liver	ENSG00000109758	HGFAC	HGF activator [Source:HGNC Symbol;Acc:HGNC:4894]	protein-coding	7.30644	8.15227e-14	1	Matrisome-associated	Secreted Factors
liver	ENSG00000197249	SERPINA1	serpin family A member 1 [Source:HGNC Symbol;Acc:HGNC:8941]	protein-coding	7.2078	6.45828e-31	1	Matrisome-associated	ECM Regulators
liver	ENSG00000055957	ITIH1	inter-alpha-trypsin inhibitor heavy chain 1 [Source:HGNC Symbol;Acc:HGNC:6166]	protein-coding	7.1562	6.27052e-23	1	Matrisome-associated	ECM Regulators
liver	ENSG00000117601	SERPINC1	serpin family C member 1 [Source:HGNC Symbol;Acc:HGNC:775]	protein-coding	7.1367	6.27052e-23	1	Matrisome-associated	ECM Regulators
liver	ENSG00000180210	F2	coagulation factor II, thrombin [Source:HGNC Symbol;Acc:HGNC:3535]	protein-coding	7.13381	6.52795e-12	1	Matrisome-associated	ECM Regulators
liver	ENSG00000151655	ITIH2	inter-alpha-trypsin inhibitor heavy chain 2 [Source:HGNC Symbol;Acc:HGNC:6167]	protein-coding	7.09337	1.38209e-27	1	Matrisome-associated	ECM Regulators
liver	ENSG00000140093	SERPINA10	serpin family A member 10 [Source:HGNC Symbol;Acc:HGNC:15996]	protein-coding	6.86291	1.00401e-08	1	Matrisome-associated	ECM Regulators
liver	ENSG00000113889	KNG1	kininogen 1 [Source:HGNC Symbol;Acc:HGNC:6383]	protein-coding	6.81059	1.79093e-24	1	Matrisome-associated	ECM Regulators
liver	ENSG00000167711	SERPINF2	serpin family F member 2 [Source:HGNC Symbol;Acc:HGNC:9075]	protein-coding	6.46855	5.31365e-25	1	Matrisome-associated	ECM Regulators
liver	ENSG00000198732	SMOC1	SPARC related modular calcium binding 1 [Source:HGNC Symbol;Acc:HGNC:20318]	protein-coding	6.13906	0.00311863	1	Core matrisome	ECM Glycoproteins
liver	ENSG00000171236	LRG1	leucine rich alpha-2-glycoprotein 1 [Source:HGNC Symbol;Acc:HGNC:29480]	protein-coding	6.13354	2.84176e-08	1	Core matrisome	ECM Glycoproteins
liver	ENSG00000118004	COLEC11	collectin subfamily member 11 [Source:HGNC Symbol;Acc:HGNC:17213]	protein-coding	6.04857	3.12997e-10	1	Matrisome-associated	ECM-affiliated Proteins
liver	ENSG00000175189	INHBC	inhibin beta C subunit [Source:HGNC Symbol;Acc:HGNC:6068]	protein-coding	5.8545	7.3027e-08	1	Matrisome-associated	Secreted Factors
liver	ENSG00000162267	ITIH3	inter-alpha-trypsin inhibitor heavy chain 3 [Source:HGNC Symbol;Acc:HGNC:6168]	protein-coding	5.77443	1.51615e-16	1	Matrisome-associated	ECM Regulators
liver	ENSG00000178772	CPN2	carboxypeptidase N subunit 2 [Source:HGNC Symbol;Acc:HGNC:2313]	protein-coding	5.69273	3.16905e-06	1	Matrisome-associated	ECM Regulators
liver	ENSG00000198670	LPA	lipoprotein(a) [Source:HGNC Symbol;Acc:HGNC:6667]	protein-coding	5.56142	0.00177623	1	Matrisome-associated	ECM Regulators
liver	ENSG00000135744	AGT	angiotensinogen [Source:HGNC Symbol;Acc:HGNC:333]	protein-coding	5.53669	4.51603e-22	1	Matrisome-associated	ECM Regulators
liver	ENSG00000127241	MASP1	mannan binding lectin serine peptidase 1 [Source:HGNC Symbol;Acc:HGNC:6901]	protein-coding	5.26729	0.00294525	1	Matrisome-associated	ECM Regulators
liver	ENSG00000131187	F12	coagulation factor XII [Source:HGNC Symbol;Acc:HGNC:3530]	protein-coding	5.21933	0.00251213	1	Matrisome-associated	ECM Regulators
liver	ENSG00000109072	VTN	vitronectin [Source:HGNC Symbol;Acc:HGNC:12724]	protein-coding	4.98268	2.13802e-18	1	Core matrisome	ECM Glycoproteins
liver	ENSG00000101981	F9	coagulation factor IX [Source:HGNC Symbol;Acc:HGNC:3551]	protein-coding	4.86381	2.8116e-06	1	Matrisome-associated	ECM Regulators
liver	ENSG00000126218	F10	coagulation factor X [Source:HGNC Symbol;Acc:HGNC:3528]	protein-coding	4.57961	0.00904461	1	Matrisome-associated	ECM Regulators
liver	ENSG00000184374	COLEC10	collectin subfamily member 10 [Source:HGNC Symbol;Acc:HGNC:2220]	protein-coding	4.53351	0.0346406	1	Matrisome-associated	ECM-affiliated Proteins
liver	ENSG00000110169	HPX	hemopexin [Source:HGNC Symbol;Acc:HGNC:5171]	protein-coding	4.27109	6.75028e-17	1	Matrisome-associated	ECM-affiliated Proteins
liver	ENSG00000099769	IGFALS	insulin like growth factor binding protein acid labile subunit [Source:HGNC Symbol;Acc:HGNC:5468]	protein-coding	4.0189	0.00238006	1	Core matrisome	ECM Glycoproteins
liver	ENSG00000050555	LAMC3	laminin subunit gamma 3 [Source:HGNC Symbol;Acc:HGNC:6494]	protein-coding	3.9386	0.0477352	1	Core matrisome	ECM Glycoproteins
liver	ENSG00000188488	SERPINA5	serpin family A member 5 [Source:HGNC Symbol;Acc:HGNC:8723]	protein-coding	3.91609	8.1412e-06	1	Matrisome-associated	ECM Regulators
liver	ENSG00000189056	RELN	reelin [Source:HGNC Symbol;Acc:HGNC:9957]	protein-coding	3.89469	4.04858e-05	1	Core matrisome	ECM Glycoproteins
liver	ENSG00000197859	ADAMTSL2	ADAMTS like 2 [Source:HGNC Symbol;Acc:HGNC:14631]	protein-coding	3.8611	0.0026214	1	Matrisome-associated	ECM Regulators
liver	ENSG00000055955	ITIH4	inter-alpha-trypsin inhibitor heavy chain family member 4 [Source:HGNC Symbol;Acc:HGNC:6169]	protein-coding	3.77512	7.73074e-12	1	Matrisome-associated	ECM Regulators
liver	ENSG00000172551	MUCL1	mucin like 1 [Source:HGNC Symbol;Acc:HGNC:30588]	protein-coding	3.39822	0.0238804	1	Matrisome-associated	ECM-affiliated Proteins
liver	ENSG00000136378	ADAMTS7	ADAM metallopeptidase with thrombospondin type 1 motif 7 [Source:HGNC Symbol;Acc:HGNC:223]	protein-coding	3.38483	0.0448946	1	Matrisome-associated	ECM Regulators
liver	ENSG00000116690	PRG4	proteoglycan 4 [Source:HGNC Symbol;Acc:HGNC:9364]	protein-coding	3.08813	1.19391e-07	1	Core matrisome	Proteoglycans
liver	ENSG00000132855	ANGPTL3	angiopoietin like 3 [Source:HGNC Symbol;Acc:HGNC:491]	protein-coding	2.82012	0.0015449	1	Matrisome-associated	Secreted Factors
liver	ENSG00000117984	CTSD	cathepsin D [Source:HGNC Symbol;Acc:HGNC:2529]	protein-coding	2.40797	7.99168e-05	1	Matrisome-associated	ECM Regulators
liver	ENSG00000099937	SERPIND1	serpin family D member 1 [Source:HGNC Symbol;Acc:HGNC:4838]	protein-coding	2.33717	0.0029337	1	Matrisome-associated	ECM Regulators
liver	ENSG00000130702	LAMA5	laminin subunit alpha 5 [Source:HGNC Symbol;Acc:HGNC:6485]	protein-coding	2.1447	0.00303918	1	Core matrisome	ECM Glycoproteins
liver	ENSG00000188157	AGRN	agrin [Source:HGNC Symbol;Acc:HGNC:329]	protein-coding	2.06333	0.000193724	1	Core matrisome	ECM Glycoproteins
liver	ENSG00000182871	COL18A1	collagen type XVIII alpha 1 chain [Source:HGNC Symbol;Acc:HGNC:2195]	protein-coding	2.03989	0.000230691	1	Core matrisome	Collagens
liver	ENSG00000179403	VWA1	von Willebrand factor A domain containing 1 [Source:HGNC Symbol;Acc:HGNC:30910]	protein-coding	2.01571	0.000714351	1	Core matrisome	ECM Glycoproteins
liver	ENSG00000198598	MMP17	matrix metallopeptidase 17 [Source:HGNC Symbol;Acc:HGNC:7163]	protein-coding	2.00829	0.0252725	1	Matrisome-associated	ECM Regulators
liver	ENSG00000118785	SPP1	secreted phosphoprotein 1 [Source:HGNC Symbol;Acc:HGNC:11255]	protein-coding	1.97257	0.000237131	1	Core matrisome	ECM Glycoproteins
liver	ENSG00000197558	SSPO	SCO-spondin [Source:HGNC Symbol;Acc:HGNC:21998]	protein-coding	1.96739	0.0076148	1	Core matrisome	ECM Glycoproteins
liver	ENSG00000196136	SERPINA3	serpin family A member 3 [Source:HGNC Symbol;Acc:HGNC:16]	protein-coding	1.95635	0.000442325	1	Matrisome-associated	ECM Regulators
liver	ENSG00000138080	EMILIN1	elastin microfibril interfacer 1 [Source:HGNC Symbol;Acc:HGNC:19880]	protein-coding	1.91571	0.00213551	1	Core matrisome	ECM Glycoproteins
liver	ENSG00000090539	CHRD	chordin [Source:HGNC Symbol;Acc:HGNC:1949]	protein-coding	1.81221	0.00482249	1	Matrisome-associated	Secreted Factors
liver	ENSG00000134871	COL4A2	collagen type IV alpha 2 chain [Source:HGNC Symbol;Acc:HGNC:2203]	protein-coding	1.74171	0.0224285	1	Core matrisome	Collagens
liver	ENSG00000049089	COL9A2	collagen type IX alpha 2 chain [Source:HGNC Symbol;Acc:HGNC:2218]	protein-coding	1.64522	0.00609465	1	Core matrisome	Collagens
liver	ENSG00000106397	PLOD3	procollagen-lysine,2-oxoglutarate 5-dioxygenase 3 [Source:HGNC Symbol;Acc:HGNC:9083]	protein-coding	1.59779	0.0411346	1	Matrisome-associated	ECM Regulators
liver	ENSG00000173369	C1QB	complement C1q B chain [Source:HGNC Symbol;Acc:HGNC:1242]	protein-coding	1.55843	0.00795615	1	Matrisome-associated	ECM-affiliated Proteins
liver	ENSG00000187498	COL4A1	collagen type IV alpha 1 chain [Source:HGNC Symbol;Acc:HGNC:2202]	protein-coding	1.55522	0.0394864	1	Core matrisome	Collagens
liver	ENSG00000012171	SEMA3B	semaphorin 3B [Source:HGNC Symbol;Acc:HGNC:10724]	protein-coding	1.52381	0.0304934	1	Matrisome-associated	ECM-affiliated Proteins
liver	ENSG00000169116	PARM1	prostate androgen-regulated mucin-like protein 1 [Source:HGNC Symbol;Acc:HGNC:24536]	protein-coding	-1.58676	0.0166553	1	Matrisome-associated	ECM-affiliated Proteins
liver	ENSG00000111341	MGP	matrix Gla protein [Source:HGNC Symbol;Acc:HGNC:7060]	protein-coding	-1.58835	0.00975102	1	Core matrisome	ECM Glycoproteins
liver	ENSG00000107742	SPOCK2	SPARC/osteonectin, cwcv and kazal like domains proteoglycan 2 [Source:HGNC Symbol;Acc:HGNC:13564]	protein-coding	-1.64946	0.0124697	1	Core matrisome	Proteoglycans
liver	ENSG00000172349	IL16	interleukin 16 [Source:HGNC Symbol;Acc:HGNC:5980]	protein-coding	-1.70656	0.0262167	1	Matrisome-associated	Secreted Factors
liver	ENSG00000182752	PAPPA	pappalysin 1 [Source:HGNC Symbol;Acc:HGNC:8602]	protein-coding	-1.70817	0.0298056	1	Matrisome-associated	ECM Regulators
liver	ENSG00000091879	ANGPT2	angiopoietin 2 [Source:HGNC Symbol;Acc:HGNC:485]	protein-coding	-1.72321	0.0497657	1	Matrisome-associated	Secreted Factors
liver	ENSG00000113296	THBS4	thrombospondin 4 [Source:HGNC Symbol;Acc:HGNC:11788]	protein-coding	-1.77699	0.0183079	1	Core matrisome	ECM Glycoproteins
liver	ENSG00000161381	PLXDC1	plexin domain containing 1 [Source:HGNC Symbol;Acc:HGNC:20945]	protein-coding	-1.8458	0.00215995	1	Matrisome-associated	ECM-affiliated Proteins
liver	ENSG00000053747	LAMA3	laminin subunit alpha 3 [Source:HGNC Symbol;Acc:HGNC:6483]	protein-coding	-1.86489	0.0423608	1	Core matrisome	ECM Glycoproteins
liver	ENSG00000087245	MMP2	matrix metallopeptidase 2 [Source:HGNC Symbol;Acc:HGNC:7166]	protein-coding	-1.9194	0.013306	1	Matrisome-associated	ECM Regulators
liver	ENSG00000104415	WISP1	WNT1 inducible signaling pathway protein 1 [Source:HGNC Symbol;Acc:HGNC:12769]	protein-coding	-1.94709	0.00457222	1	Core matrisome	ECM Glycoproteins
liver	ENSG00000143387	CTSK	cathepsin K [Source:HGNC Symbol;Acc:HGNC:2536]	protein-coding	-2.03596	0.000996346	1	Matrisome-associated	ECM Regulators
liver	ENSG00000154175	ABI3BP	ABI family member 3 binding protein [Source:HGNC Symbol;Acc:HGNC:17265]	protein-coding	-2.05283	0.00037264	1	Core matrisome	ECM Glycoproteins
liver	ENSG00000138615	CILP	cartilage intermediate layer protein [Source:HGNC Symbol;Acc:HGNC:1980]	protein-coding	-2.3161	0.0070769	1	Core matrisome	ECM Glycoproteins
liver	ENSG00000184347	SLIT3	slit guidance ligand 3 [Source:HGNC Symbol;Acc:HGNC:11087]	protein-coding	-2.49751	0.00260976	1	Core matrisome	ECM Glycoproteins
liver	ENSG00000133110	POSTN	periostin [Source:HGNC Symbol;Acc:HGNC:16953]	protein-coding	-2.56886	0.000989597	1	Core matrisome	ECM Glycoproteins
liver	ENSG00000138755	CXCL9	C-X-C motif chemokine ligand 9 [Source:HGNC Symbol;Acc:HGNC:7098]	protein-coding	-2.66568	3.0445e-07	1	Matrisome-associated	Secreted Factors
liver	ENSG00000118523	CTGF	connective tissue growth factor [Source:HGNC Symbol;Acc:HGNC:2500]	protein-coding	-2.86474	2.01502e-08	1	Core matrisome	ECM Glycoproteins
liver	ENSG00000142871	CYR61	cysteine rich angiogenic inducer 61 [Source:HGNC Symbol;Acc:HGNC:2654]	protein-coding	-2.97942	0.000133421	1	Core matrisome	ECM Glycoproteins
liver	ENSG00000164764	SBSPON	somatomedin B and thrombospondin type 1 domain containing [Source:HGNC Symbol;Acc:HGNC:30362]	protein-coding	-3.05526	0.0235846	1	Core matrisome	ECM Glycoproteins
liver	ENSG00000152377	SPOCK1	SPARC/osteonectin, cwcv and kazal like domains proteoglycan 1 [Source:HGNC Symbol;Acc:HGNC:11251]	protein-coding	-3.11105	2.17475e-07	1	Core matrisome	Proteoglycans
liver	ENSG00000152583	SPARCL1	SPARC like 1 [Source:HGNC Symbol;Acc:HGNC:11220]	protein-coding	-3.12093	0.00975102	1	Core matrisome	ECM Glycoproteins
liver	ENSG00000149380	P4HA3	prolyl 4-hydroxylase subunit alpha 3 [Source:HGNC Symbol;Acc:HGNC:30135]	protein-coding	-3.23566	0.044234	1	Matrisome-associated	ECM Regulators
liver	ENSG00000148848	ADAM12	ADAM metallopeptidase domain 12 [Source:HGNC Symbol;Acc:HGNC:190]	protein-coding	-3.32878	1.41895e-10	1	Matrisome-associated	ECM Regulators
liver	ENSG00000099139	PCSK5	proprotein convertase subtilisin/kexin type 5 [Source:HGNC Symbol;Acc:HGNC:8747]	protein-coding	-3.35363	0.0326671	1	Matrisome-associated	ECM Regulators
liver	ENSG00000106483	SFRP4	secreted frizzled related protein 4 [Source:HGNC Symbol;Acc:HGNC:10778]	protein-coding	-3.93051	0.0033556	1	Matrisome-associated	Secreted Factors
liver	ENSG00000102962	CCL22	C-C motif chemokine ligand 22 [Source:HGNC Symbol;Acc:HGNC:10621]	protein-coding	-3.93537	2.72194e-05	1	Matrisome-associated	Secreted Factors
liver	ENSG00000101938	CHRDL1	chordin like 1 [Source:HGNC Symbol;Acc:HGNC:29861]	protein-coding	-4.74053	0.000199215	1	Matrisome-associated	Secreted Factors
liver	ENSG00000152580	IGSF10	immunoglobulin superfamily member 10 [Source:HGNC Symbol;Acc:HGNC:26384]	protein-coding	-4.9314	0.00118319	1	Core matrisome	ECM Glycoproteins
liver	ENSG00000145423	SFRP2	secreted frizzled related protein 2 [Source:HGNC Symbol;Acc:HGNC:10777]	protein-coding	-5.33604	1.49475e-20	1	Matrisome-associated	Secreted Factors
liver	ENSG00000181092	ADIPOQ	adiponectin, C1Q and collagen domain containing [Source:HGNC Symbol;Acc:HGNC:13633]	protein-coding	-5.66903	0.0052421	1	Core matrisome	ECM Glycoproteins
liver	ENSG00000206075	SERPINB5	serpin family B member 5 [Source:HGNC Symbol;Acc:HGNC:8949]	protein-coding	-7.23535	0.042757	1	Matrisome-associated	ECM Regulators
liver	ENSG00000197614	MFAP5	microfibril associated protein 5 [Source:HGNC Symbol;Acc:HGNC:29673]	protein-coding	-7.51529	3.64925e-08	1	Core matrisome	ECM Glycoproteins
bone	ENSG00000171714	ANO5	anoctamin 5 [Source:HGNC Symbol;Acc:HGNC:27337]	protein_coding	3.53594	0.000670691	0	NA	NA
bone	ENSG00000134569	LRP4	LDL receptor related protein 4 [Source:HGNC Symbol;Acc:HGNC:6696]	protein_coding	2.90766	0.000155343	0	NA	NA
bone	ENSG00000176692	FOXC2	forkhead box C2 [Source:HGNC Symbol;Acc:HGNC:3801]	protein_coding	2.74681	0.000360364	0	NA	NA
bone	ENSG00000119042	SATB2	SATB homeobox 2 [Source:HGNC Symbol;Acc:HGNC:21637]	protein_coding	2.70174	4.145e-05	0	NA	NA
bone	ENSG00000160801	PTH1R	parathyroid hormone 1 receptor [Source:HGNC Symbol;Acc:HGNC:9608]	protein_coding	2.60876	0.00393585	0	NA	NA
bone	ENSG00000149294	NCAM1	neural cell adhesion molecule 1 [Source:HGNC Symbol;Acc:HGNC:7656]	protein_coding	2.55668	0.0114028	0	NA	NA
bone	ENSG00000162551	ALPL	alkaline phosphatase, liver/bone/kidney [Source:HGNC Symbol;Acc:HGNC:438]	protein_coding	2.48285	0.00246231	0	NA	NA
bone	ENSG00000188282	RUFY4	RUN and FYVE domain containing 4 [Source:HGNC Symbol;Acc:HGNC:24804]	protein_coding	2.47584	0.000250636	0	NA	NA
bone	ENSG00000003137	CYP26B1	cytochrome P450 family 26 subfamily B member 1 [Source:HGNC Symbol;Acc:HGNC:20581]	protein_coding	2.46605	3.89254e-06	0	NA	NA
bone	ENSG00000143127	ITGA10	integrin subunit alpha 10 [Source:HGNC Symbol;Acc:HGNC:6135]	protein_coding	2.15113	0.000670691	0	NA	NA
bone	ENSG00000136960	ENPP2	ectonucleotide pyrophosphatase/phosphodiesterase 2 [Source:HGNC Symbol;Acc:HGNC:3357]	protein_coding	2.11543	0.000169965	0	NA	NA
bone	ENSG00000082482	KCNK2	potassium two pore domain channel subfamily K member 2 [Source:HGNC Symbol;Acc:HGNC:6277]	protein_coding	2.09208	0.0148855	0	NA	NA
bone	ENSG00000166035	LIPC	lipase C, hepatic type [Source:HGNC Symbol;Acc:HGNC:6619]	protein_coding	2.04852	0.0111648	0	NA	NA
bone	ENSG00000044524	EPHA3	EPH receptor A3 [Source:HGNC Symbol;Acc:HGNC:3387]	protein_coding	2.03299	0.00246231	0	NA	NA
bone	ENSG00000164188	RANBP3L	RAN binding protein 3 like [Source:HGNC Symbol;Acc:HGNC:26353]	protein_coding	1.98805	0.0247085	0	NA	NA
bone	ENSG00000108001	EBF3	early B-cell factor 3 [Source:HGNC Symbol;Acc:HGNC:19087]	protein_coding	1.78338	0.00683777	0	NA	NA
bone	ENSG00000137968	SLC44A5	solute carrier family 44 member 5 [Source:HGNC Symbol;Acc:HGNC:28524]	protein_coding	1.71682	0.015789	0	NA	NA
bone	ENSG00000164038	SLC9B2	solute carrier family 9 member B2 [Source:HGNC Symbol;Acc:HGNC:25143]	protein_coding	1.68487	0.00757231	0	NA	NA
bone	ENSG00000161594	KLHL10	kelch like family member 10 [Source:HGNC Symbol;Acc:HGNC:18829]	protein_coding	1.67903	0.0303025	0	NA	NA
bone	ENSG00000102575	ACP5	acid phosphatase 5, tartrate resistant [Source:HGNC Symbol;Acc:HGNC:124]	protein_coding	1.53827	0.0309719	0	NA	NA
bone	ENSG00000135298	ADGRB3	adhesion G protein-coupled receptor B3 [Source:HGNC Symbol;Acc:HGNC:945]	protein_coding	1.53045	0.00912233	0	NA	NA
bone	ENSG00000125675	GRIA3	glutamate ionotropic receptor AMPA type subunit 3 [Source:HGNC Symbol;Acc:HGNC:4573]	protein_coding	-1.502	0.0281472	0	NA	NA
bone	ENSG00000244731	C4A	complement C4A (Rodgers blood group) [Source:HGNC Symbol;Acc:HGNC:1323]	protein_coding	-1.63435	0.000936706	0	NA	NA
bone	ENSG00000072952	MRVI1	murine retrovirus integration site 1 homolog [Source:HGNC Symbol;Acc:HGNC:7237]	protein_coding	-1.6613	0.0172409	0	NA	NA
bone	ENSG00000164949	GEM	GTP binding protein overexpressed in skeletal muscle [Source:HGNC Symbol;Acc:HGNC:4234]	protein_coding	-1.70517	0.0356476	0	NA	NA
bone	ENSG00000224389	C4B	complement C4B (Chido blood group) [Source:HGNC Symbol;Acc:HGNC:1324]	protein_coding	-1.81194	0.000670691	0	NA	NA
bone	ENSG00000231852	CYP21A2	cytochrome P450 family 21 subfamily A member 2 [Source:HGNC Symbol;Acc:HGNC:2600]	protein_coding	-2.08702	0.000670691	0	NA	NA
bone	ENSG00000184985	SORCS2	sortilin related VPS10 domain containing receptor 2 [Source:HGNC Symbol;Acc:HGNC:16698]	protein_coding	-2.2013	0.0256253	0	NA	NA
bone	ENSG00000164220	F2RL2	coagulation factor II thrombin receptor like 2 [Source:HGNC Symbol;Acc:HGNC:3539]	protein_coding	-3.02602	6.31818e-05	0	NA	NA
bone	ENSG00000128422	KRT17	keratin 17 [Source:HGNC Symbol;Acc:HGNC:6427]	protein_coding	-3.1817	0.0036159	0	NA	NA
brain	ENSG00000018625	ATP1A2	ATPase Na+/K+ transporting subunit alpha 2 [Source:HGNC Symbol;Acc:HGNC:800]	protein_coding	4.49555	7.98509e-23	0	NA	NA
brain	ENSG00000123560	PLP1	proteolipid protein 1 [Source:HGNC Symbol;Acc:HGNC:9086]	protein_coding	4.25037	5.86097e-41	0	NA	NA
brain	ENSG00000104833	TUBB4A	tubulin beta 4A class IVa [Source:HGNC Symbol;Acc:HGNC:20774]	protein_coding	3.97658	3.3099e-17	0	NA	NA
brain	ENSG00000129244	ATP1B2	ATPase Na+/K+ transporting subunit beta 2 [Source:HGNC Symbol;Acc:HGNC:805]	protein_coding	3.28203	5.24394e-21	0	NA	NA
brain	ENSG00000083067	TRPM3	transient receptor potential cation channel subfamily M member 3 [Source:HGNC Symbol;Acc:HGNC:17992]	protein_coding	3.25545	4.03329e-19	0	NA	NA
brain	ENSG00000155980	KIF5A	kinesin family member 5A [Source:HGNC Symbol;Acc:HGNC:6323]	protein_coding	3.10385	4.8981e-17	0	NA	NA
brain	ENSG00000130294	KIF1A	kinesin family member 1A [Source:HGNC Symbol;Acc:HGNC:888]	protein_coding	3.08143	4.85444e-09	0	NA	NA
brain	ENSG00000150625	GPM6A	glycoprotein M6A [Source:HGNC Symbol;Acc:HGNC:4460]	protein_coding	2.78073	1.84397e-09	0	NA	NA
brain	ENSG00000144908	ALDH1L1	aldehyde dehydrogenase 1 family member L1 [Source:HGNC Symbol;Acc:HGNC:3978]	protein_coding	2.74194	1.87245e-15	0	NA	NA
brain	ENSG00000171951	SCG2	secretogranin II [Source:HGNC Symbol;Acc:HGNC:10575]	protein_coding	2.73048	2.41773e-18	0	NA	NA
brain	ENSG00000130477	UNC13A	unc-13 homolog A [Source:HGNC Symbol;Acc:HGNC:23150]	protein_coding	2.69333	1.40084e-14	0	NA	NA
brain	ENSG00000157087	ATP2B2	ATPase plasma membrane Ca2+ transporting 2 [Source:HGNC Symbol;Acc:HGNC:815]	protein_coding	2.66329	9.92221e-06	0	NA	NA
brain	ENSG00000184226	PCDH9	protocadherin 9 [Source:HGNC Symbol;Acc:HGNC:8661]	protein_coding	2.65722	3.18689e-20	0	NA	NA
brain	ENSG00000143469	SYT14	synaptotagmin 14 [Source:HGNC Symbol;Acc:HGNC:23143]	protein_coding	2.64628	2.02652e-09	0	NA	NA
brain	ENSG00000099822	HCN2	hyperpolarization activated cyclic nucleotide gated potassium and sodium channel 2 [Source:HGNC Symbol;Acc:HGNC:4846]	protein_coding	2.60459	5.86596e-21	0	NA	NA
brain	ENSG00000102003	SYP	synaptophysin [Source:HGNC Symbol;Acc:HGNC:11506]	protein_coding	2.58942	2.32695e-11	0	NA	NA
brain	ENSG00000165478	HEPACAM	hepatic and glial cell adhesion molecule [Source:HGNC Symbol;Acc:HGNC:26361]	protein_coding	2.56109	1.39177e-15	0	NA	NA
brain	ENSG00000157103	SLC6A1	solute carrier family 6 member 1 [Source:HGNC Symbol;Acc:HGNC:11042]	protein_coding	2.55885	3.62074e-17	0	NA	NA
brain	ENSG00000080493	SLC4A4	solute carrier family 4 member 4 [Source:HGNC Symbol;Acc:HGNC:11030]	protein_coding	2.54281	1.16208e-13	0	NA	NA
brain	ENSG00000008056	SYN1	synapsin I [Source:HGNC Symbol;Acc:HGNC:11494]	protein_coding	2.53941	1.12417e-13	0	NA	NA
brain	ENSG00000106278	PTPRZ1	protein tyrosine phosphatase, receptor type Z1 [Source:HGNC Symbol;Acc:HGNC:9685]	protein_coding	2.51243	1.63894e-10	0	NA	NA
brain	ENSG00000157064	NMNAT2	nicotinamide nucleotide adenylyltransferase 2 [Source:HGNC Symbol;Acc:HGNC:16789]	protein_coding	2.48733	4.68507e-10	0	NA	NA
brain	ENSG00000100505	TRIM9	tripartite motif containing 9 [Source:HGNC Symbol;Acc:HGNC:16288]	protein_coding	2.35868	1.38595e-07	0	NA	NA
brain	ENSG00000135472	FAIM2	Fas apoptotic inhibitory molecule 2 [Source:HGNC Symbol;Acc:HGNC:17067]	protein_coding	2.28106	4.18302e-06	0	NA	NA
brain	ENSG00000137285	TUBB2B	tubulin beta 2B class IIb [Source:HGNC Symbol;Acc:HGNC:30829]	protein_coding	2.26832	2.48549e-19	0	NA	NA
brain	ENSG00000120885	CLU	clusterin [Source:HGNC Symbol;Acc:HGNC:2095]	protein_coding	2.21444	1.4254e-15	0	NA	NA
brain	ENSG00000152822	GRM1	glutamate metabotropic receptor 1 [Source:HGNC Symbol;Acc:HGNC:4593]	protein_coding	2.20046	5.73378e-07	0	NA	NA
brain	ENSG00000091129	NRCAM	neuronal cell adhesion molecule [Source:HGNC Symbol;Acc:HGNC:7994]	protein_coding	2.20019	1.34334e-14	0	NA	NA
brain	ENSG00000162706	CADM3	cell adhesion molecule 3 [Source:HGNC Symbol;Acc:HGNC:17601]	protein_coding	2.19839	6.33902e-09	0	NA	NA
brain	ENSG00000105290	APLP1	amyloid beta precursor like protein 1 [Source:HGNC Symbol;Acc:HGNC:597]	protein_coding	2.18501	1.12e-10	0	NA	NA
brain	ENSG00000109846	CRYAB	crystallin alpha B [Source:HGNC Symbol;Acc:HGNC:2389]	protein_coding	2.15348	1.14589e-12	0	NA	NA
brain	ENSG00000188039	NWD1	NACHT and WD repeat domain containing 1 [Source:HGNC Symbol;Acc:HGNC:27619]	protein_coding	2.14142	5.74777e-13	0	NA	NA
brain	ENSG00000110436	SLC1A2	solute carrier family 1 member 2 [Source:HGNC Symbol;Acc:HGNC:10940]	protein_coding	2.13516	8.39768e-11	0	NA	NA
brain	ENSG00000105409	ATP1A3	ATPase Na+/K+ transporting subunit alpha 3 [Source:HGNC Symbol;Acc:HGNC:801]	protein_coding	2.13383	6.76626e-05	0	NA	NA
brain	ENSG00000116254	CHD5	chromodomain helicase DNA binding protein 5 [Source:HGNC Symbol;Acc:HGNC:16816]	protein_coding	2.11989	5.11651e-07	0	NA	NA
brain	ENSG00000067840	PDZD4	PDZ domain containing 4 [Source:HGNC Symbol;Acc:HGNC:21167]	protein_coding	2.10589	9.32205e-11	0	NA	NA
brain	ENSG00000105366	SIGLEC8	sialic acid binding Ig like lectin 8 [Source:HGNC Symbol;Acc:HGNC:10877]	protein_coding	2.10389	1.49447e-08	0	NA	NA
brain	ENSG00000140538	NTRK3	neurotrophic receptor tyrosine kinase 3 [Source:HGNC Symbol;Acc:HGNC:8033]	protein_coding	2.04495	3.24808e-05	0	NA	NA
brain	ENSG00000116544	DLGAP3	DLG associated protein 3 [Source:HGNC Symbol;Acc:HGNC:30368]	protein_coding	2.03967	3.60796e-08	0	NA	NA
brain	ENSG00000165186	PTCHD1	patched domain containing 1 [Source:HGNC Symbol;Acc:HGNC:26392]	protein_coding	2.02149	1.20187e-11	0	NA	NA
brain	ENSG00000168702	LRP1B	LDL receptor related protein 1B [Source:HGNC Symbol;Acc:HGNC:6693]	protein_coding	2.00593	2.66338e-05	0	NA	NA
brain	ENSG00000251493	FOXD1	forkhead box D1 [Source:HGNC Symbol;Acc:HGNC:3802]	protein_coding	2.00288	8.42004e-10	0	NA	NA
brain	ENSG00000107147	KCNT1	potassium sodium-activated channel subfamily T member 1 [Source:HGNC Symbol;Acc:HGNC:18865]	protein_coding	1.99987	0.000219033	0	NA	NA
brain	ENSG00000091513	TF	transferrin [Source:HGNC Symbol;Acc:HGNC:11740]	protein_coding	1.94664	7.66247e-07	0	NA	NA
brain	ENSG00000149294	NCAM1	neural cell adhesion molecule 1 [Source:HGNC Symbol;Acc:HGNC:7656]	protein_coding	1.94345	1.19639e-08	0	NA	NA
brain	ENSG00000154118	JPH3	junctophilin 3 [Source:HGNC Symbol;Acc:HGNC:14203]	protein_coding	1.93766	1.18302e-06	0	NA	NA
brain	ENSG00000133048	CHI3L1	chitinase 3 like 1 [Source:HGNC Symbol;Acc:HGNC:1932]	protein_coding	1.936	1.00793e-12	0	NA	NA
brain	ENSG00000197971	MBP	myelin basic protein [Source:HGNC Symbol;Acc:HGNC:6925]	protein_coding	1.93443	8.35917e-09	0	NA	NA
brain	ENSG00000182230	FAM153B	family with sequence similarity 153 member B [Source:HGNC Symbol;Acc:HGNC:27323]	protein_coding	1.92467	2.34956e-06	0	NA	NA
brain	ENSG00000132932	ATP8A2	ATPase phospholipid transporting 8A2 [Source:HGNC Symbol;Acc:HGNC:13533]	protein_coding	1.91744	2.65335e-06	0	NA	NA
brain	ENSG00000109906	ZBTB16	zinc finger and BTB domain containing 16 [Source:HGNC Symbol;Acc:HGNC:12930]	protein_coding	1.89873	2.95134e-05	0	NA	NA
brain	ENSG00000147488	ST18	ST18, C2H2C-type zinc finger [Source:HGNC Symbol;Acc:HGNC:18695]	protein_coding	1.89069	6.43185e-08	0	NA	NA
brain	ENSG00000164418	GRIK2	glutamate ionotropic receptor kainate type subunit 2 [Source:HGNC Symbol;Acc:HGNC:4580]	protein_coding	1.88378	1.15854e-07	0	NA	NA
brain	ENSG00000077522	ACTN2	actinin alpha 2 [Source:HGNC Symbol;Acc:HGNC:164]	protein_coding	1.87772	6.88156e-09	0	NA	NA
brain	ENSG00000148204	CRB2	crumbs 2, cell polarity complex component [Source:HGNC Symbol;Acc:HGNC:18688]	protein_coding	1.87324	1.39506e-10	0	NA	NA
brain	ENSG00000118777	ABCG2	ATP binding cassette subfamily G member 2 (Junior blood group) [Source:HGNC Symbol;Acc:HGNC:74]	protein_coding	1.87002	1.17301e-13	0	NA	NA
brain	ENSG00000188338	SLC38A3	solute carrier family 38 member 3 [Source:HGNC Symbol;Acc:HGNC:18044]	protein_coding	1.86785	4.07249e-06	0	NA	NA
brain	ENSG00000112936	C7	complement C7 [Source:HGNC Symbol;Acc:HGNC:1346]	protein_coding	1.85535	0.00119599	0	NA	NA
brain	ENSG00000188536	HBA2	hemoglobin subunit alpha 2 [Source:HGNC Symbol;Acc:HGNC:4824]	protein_coding	1.85458	0.000509014	0	NA	NA
brain	ENSG00000206172	HBA1	hemoglobin subunit alpha 1 [Source:HGNC Symbol;Acc:HGNC:4823]	protein_coding	1.84018	0.000467643	0	NA	NA
brain	ENSG00000179593	ALOX15B	arachidonate 15-lipoxygenase, type B [Source:HGNC Symbol;Acc:HGNC:434]	protein_coding	1.80711	0.000800222	0	NA	NA
brain	ENSG00000105613	MAST1	microtubule associated serine/threonine kinase 1 [Source:HGNC Symbol;Acc:HGNC:19034]	protein_coding	1.80493	3.06144e-07	0	NA	NA
brain	ENSG00000144406	UNC80	unc-80 homolog, NALCN channel complex subunit [Source:HGNC Symbol;Acc:HGNC:26582]	protein_coding	1.7967	8.18624e-07	0	NA	NA
brain	ENSG00000152578	GRIA4	glutamate ionotropic receptor AMPA type subunit 4 [Source:HGNC Symbol;Acc:HGNC:4574]	protein_coding	1.78073	4.84564e-05	0	NA	NA
brain	ENSG00000079215	SLC1A3	solute carrier family 1 member 3 [Source:HGNC Symbol;Acc:HGNC:10941]	protein_coding	1.76286	3.3099e-17	0	NA	NA
brain	ENSG00000223572	CKMT1A	creatine kinase, mitochondrial 1A [Source:HGNC Symbol;Acc:HGNC:31736]	protein_coding	1.76	7.34127e-11	0	NA	NA
brain	ENSG00000164106	SCRG1	stimulator of chondrogenesis 1 [Source:HGNC Symbol;Acc:HGNC:17036]	protein_coding	1.73959	4.23241e-09	0	NA	NA
brain	ENSG00000136531	SCN2A	sodium voltage-gated channel alpha subunit 2 [Source:HGNC Symbol;Acc:HGNC:10588]	protein_coding	1.73101	0.0017314	0	NA	NA
brain	ENSG00000107317	PTGDS	prostaglandin D2 synthase [Source:HGNC Symbol;Acc:HGNC:9592]	protein_coding	1.7269	1.72494e-05	0	NA	NA
brain	ENSG00000177807	KCNJ10	potassium voltage-gated channel subfamily J member 10 [Source:HGNC Symbol;Acc:HGNC:6256]	protein_coding	1.71269	0.00233609	0	NA	NA
brain	ENSG00000141837	CACNA1A	calcium voltage-gated channel subunit alpha1 A [Source:HGNC Symbol;Acc:HGNC:1388]	protein_coding	1.70244	3.55678e-06	0	NA	NA
brain	ENSG00000067715	SYT1	synaptotagmin 1 [Source:HGNC Symbol;Acc:HGNC:11509]	protein_coding	1.69313	2.23531e-05	0	NA	NA
brain	ENSG00000007372	PAX6	paired box 6 [Source:HGNC Symbol;Acc:HGNC:8620]	protein_coding	1.68076	1.56633e-08	0	NA	NA
brain	ENSG00000163618	CADPS	calcium dependent secretion activator [Source:HGNC Symbol;Acc:HGNC:1426]	protein_coding	1.67984	1.93308e-05	0	NA	NA
brain	ENSG00000244734	HBB	hemoglobin subunit beta [Source:HGNC Symbol;Acc:HGNC:4827]	protein_coding	1.67893	0.00226603	0	NA	NA
brain	ENSG00000143127	ITGA10	integrin subunit alpha 10 [Source:HGNC Symbol;Acc:HGNC:6135]	protein_coding	1.66026	1.17368e-13	0	NA	NA
brain	ENSG00000021300	PLEKHB1	pleckstrin homology domain containing B1 [Source:HGNC Symbol;Acc:HGNC:19079]	protein_coding	1.64872	7.44213e-10	0	NA	NA
brain	ENSG00000187730	GABRD	gamma-aminobutyric acid type A receptor delta subunit [Source:HGNC Symbol;Acc:HGNC:4084]	protein_coding	1.64632	1.21714e-06	0	NA	NA
brain	ENSG00000078295	ADCY2	adenylate cyclase 2 [Source:HGNC Symbol;Acc:HGNC:233]	protein_coding	1.64176	0.000695065	0	NA	NA
brain	ENSG00000013297	CLDN11	claudin 11 [Source:HGNC Symbol;Acc:HGNC:8514]	protein_coding	1.64142	4.017e-06	0	NA	NA
brain	ENSG00000183148	ANKRD20A2	ankyrin repeat domain 20 family member A2 [Source:HGNC Symbol;Acc:HGNC:31979]	protein_coding	1.63946	0.00408338	0	NA	NA
brain	ENSG00000148408	CACNA1B	calcium voltage-gated channel subunit alpha1 B [Source:HGNC Symbol;Acc:HGNC:1389]	protein_coding	1.63863	0.00466847	0	NA	NA
brain	ENSG00000079841	RIMS1	regulating synaptic membrane exocytosis 1 [Source:HGNC Symbol;Acc:HGNC:17282]	protein_coding	1.62937	0.00159621	0	NA	NA
brain	ENSG00000213760	ATP6V1G2	ATPase H+ transporting V1 subunit G2 [Source:HGNC Symbol;Acc:HGNC:862]	protein_coding	1.60945	6.17999e-07	0	NA	NA
brain	ENSG00000131711	MAP1B	microtubule associated protein 1B [Source:HGNC Symbol;Acc:HGNC:6836]	protein_coding	1.60329	3.64384e-13	0	NA	NA
brain	ENSG00000153446	C16orf89	chromosome 16 open reading frame 89 [Source:HGNC Symbol;Acc:HGNC:28687]	protein_coding	1.59912	1.7486e-07	0	NA	NA
brain	ENSG00000168280	KIF5C	kinesin family member 5C [Source:HGNC Symbol;Acc:HGNC:6325]	protein_coding	1.59693	1.68396e-08	0	NA	NA
brain	ENSG00000115266	APC2	APC2, WNT signaling pathway regulator [Source:HGNC Symbol;Acc:HGNC:24036]	protein_coding	1.59362	7.67228e-09	0	NA	NA
brain	ENSG00000176692	FOXC2	forkhead box C2 [Source:HGNC Symbol;Acc:HGNC:3801]	protein_coding	1.57869	2.7756e-05	0	NA	NA
brain	ENSG00000101210	EEF1A2	eukaryotic translation elongation factor 1 alpha 2 [Source:HGNC Symbol;Acc:HGNC:3192]	protein_coding	1.56011	0.00518863	0	NA	NA
brain	ENSG00000166165	CKB	creatine kinase B [Source:HGNC Symbol;Acc:HGNC:1991]	protein_coding	1.5528	1.42593e-08	0	NA	NA
brain	ENSG00000151320	AKAP6	A-kinase anchoring protein 6 [Source:HGNC Symbol;Acc:HGNC:376]	protein_coding	1.55257	6.80719e-09	0	NA	NA
brain	ENSG00000160460	SPTBN4	spectrin beta, non-erythrocytic 4 [Source:HGNC Symbol;Acc:HGNC:14896]	protein_coding	1.54876	0.000114277	0	NA	NA
brain	ENSG00000113327	GABRG2	gamma-aminobutyric acid type A receptor gamma2 subunit [Source:HGNC Symbol;Acc:HGNC:4087]	protein_coding	1.54749	1.74235e-08	0	NA	NA
brain	ENSG00000183454	GRIN2A	glutamate ionotropic receptor NMDA type subunit 2A [Source:HGNC Symbol;Acc:HGNC:4585]	protein_coding	1.52479	5.27823e-05	0	NA	NA
brain	ENSG00000214338	SOGA3	SOGA family member 3 [Source:HGNC Symbol;Acc:HGNC:21494]	protein_coding	1.51983	9.22284e-10	0	NA	NA
brain	ENSG00000155659	VSIG4	V-set and immunoglobulin domain containing 4 [Source:HGNC Symbol;Acc:HGNC:17032]	protein_coding	1.51085	8.01561e-06	0	NA	NA
brain	ENSG00000151012	SLC7A11	solute carrier family 7 member 11 [Source:HGNC Symbol;Acc:HGNC:11059]	protein_coding	1.5058	6.74453e-10	0	NA	NA
brain	ENSG00000162894	FCMR	Fc fragment of IgM receptor [Source:HGNC Symbol;Acc:HGNC:14315]	protein_coding	-1.50033	1.20626e-06	0	NA	NA
brain	ENSG00000115956	PLEK	pleckstrin [Source:HGNC Symbol;Acc:HGNC:9070]	protein_coding	-1.51001	9.30563e-13	0	NA	NA
brain	ENSG00000137571	SLCO5A1	solute carrier organic anion transporter family member 5A1 [Source:HGNC Symbol;Acc:HGNC:19046]	protein_coding	-1.51193	8.28459e-08	0	NA	NA
brain	ENSG00000147443	DOK2	docking protein 2 [Source:HGNC Symbol;Acc:HGNC:2991]	protein_coding	-1.51285	9.98463e-09	0	NA	NA
brain	ENSG00000255819	KLRC4-KLRK1	KLRC4-KLRK1 readthrough [Source:HGNC Symbol;Acc:HGNC:48357]	protein_coding	-1.51861	2.78806e-05	0	NA	NA
brain	ENSG00000163492	CCDC141	coiled-coil domain containing 141 [Source:HGNC Symbol;Acc:HGNC:26821]	protein_coding	-1.53097	8.28783e-08	0	NA	NA
brain	ENSG00000197471	SPN	sialophorin [Source:HGNC Symbol;Acc:HGNC:11249]	protein_coding	-1.54099	8.17357e-08	0	NA	NA
brain	ENSG00000140968	IRF8	interferon regulatory factor 8 [Source:HGNC Symbol;Acc:HGNC:5358]	protein_coding	-1.54102	8.81984e-09	0	NA	NA
brain	ENSG00000131042	LILRB2	leukocyte immunoglobulin like receptor B2 [Source:HGNC Symbol;Acc:HGNC:6606]	protein_coding	-1.54207	1.82371e-12	0	NA	NA
brain	ENSG00000134775	FHOD3	formin homology 2 domain containing 3 [Source:HGNC Symbol;Acc:HGNC:26178]	protein_coding	-1.54216	3.80819e-10	0	NA	NA
brain	ENSG00000101115	SALL4	spalt like transcription factor 4 [Source:HGNC Symbol;Acc:HGNC:15924]	protein_coding	-1.54346	0.00151969	0	NA	NA
brain	ENSG00000121297	TSHZ3	teashirt zinc finger homeobox 3 [Source:HGNC Symbol;Acc:HGNC:30700]	protein_coding	-1.54751	3.79773e-10	0	NA	NA
brain	ENSG00000173200	PARP15	poly(ADP-ribose) polymerase family member 15 [Source:HGNC Symbol;Acc:HGNC:26876]	protein_coding	-1.56954	6.94659e-07	0	NA	NA
brain	ENSG00000130592	LSP1	lymphocyte-specific protein 1 [Source:HGNC Symbol;Acc:HGNC:6707]	protein_coding	-1.58568	9.27721e-13	0	NA	NA
brain	ENSG00000110848	CD69	CD69 molecule [Source:HGNC Symbol;Acc:HGNC:1694]	protein_coding	-1.59473	7.44466e-08	0	NA	NA
brain	ENSG00000088756	ARHGAP28	Rho GTPase activating protein 28 [Source:HGNC Symbol;Acc:HGNC:25509]	protein_coding	-1.6002	2.61959e-07	0	NA	NA
brain	ENSG00000186832	KRT16	keratin 16 [Source:HGNC Symbol;Acc:HGNC:6423]	protein_coding	-1.60427	6.46978e-05	0	NA	NA
brain	ENSG00000205045	SLFN12L	schlafen family member 12 like [Source:HGNC Symbol;Acc:HGNC:33920]	protein_coding	-1.60495	6.88877e-07	0	NA	NA
brain	ENSG00000079931	MOXD1	monooxygenase DBH like 1 [Source:HGNC Symbol;Acc:HGNC:21063]	protein_coding	-1.60933	4.785e-06	0	NA	NA
brain	ENSG00000054219	LY75	lymphocyte antigen 75 [Source:HGNC Symbol;Acc:HGNC:6729]	protein_coding	-1.63077	2.28613e-08	0	NA	NA
brain	ENSG00000164484	TMEM200A	transmembrane protein 200A [Source:HGNC Symbol;Acc:HGNC:21075]	protein_coding	-1.63367	6.08468e-11	0	NA	NA
brain	ENSG00000105609	LILRB5	leukocyte immunoglobulin like receptor B5 [Source:HGNC Symbol;Acc:HGNC:6609]	protein_coding	-1.64086	7.51248e-06	0	NA	NA
brain	ENSG00000013725	CD6	CD6 molecule [Source:HGNC Symbol;Acc:HGNC:1691]	protein_coding	-1.6415	1.21469e-12	0	NA	NA
brain	ENSG00000137558	PI15	peptidase inhibitor 15 [Source:HGNC Symbol;Acc:HGNC:8946]	protein_coding	-1.6415	0.00184673	0	NA	NA
brain	ENSG00000020633	RUNX3	runt related transcription factor 3 [Source:HGNC Symbol;Acc:HGNC:10473]	protein_coding	-1.6419	2.87234e-07	0	NA	NA
brain	ENSG00000235162	C12orf75	chromosome 12 open reading frame 75 [Source:HGNC Symbol;Acc:HGNC:35164]	protein_coding	-1.64211	2.74261e-09	0	NA	NA
brain	ENSG00000204482	LST1	leukocyte specific transcript 1 [Source:HGNC Symbol;Acc:HGNC:14189]	protein_coding	-1.64846	2.35211e-09	0	NA	NA
brain	ENSG00000166148	AVPR1A	arginine vasopressin receptor 1A [Source:HGNC Symbol;Acc:HGNC:895]	protein_coding	-1.65379	9.54097e-10	0	NA	NA
brain	ENSG00000135426	TESPA1	thymocyte expressed, positive selection associated 1 [Source:HGNC Symbol;Acc:HGNC:29109]	protein_coding	-1.6562	0.000205831	0	NA	NA
brain	ENSG00000197629	MPEG1	macrophage expressed 1 [Source:HGNC Symbol;Acc:HGNC:29619]	protein_coding	-1.65873	4.46736e-08	0	NA	NA
brain	ENSG00000094755	GABRP	gamma-aminobutyric acid type A receptor pi subunit [Source:HGNC Symbol;Acc:HGNC:4089]	protein_coding	-1.66479	0.00815412	0	NA	NA
brain	ENSG00000091656	ZFHX4	zinc finger homeobox 4 [Source:HGNC Symbol;Acc:HGNC:30939]	protein_coding	-1.6773	4.85444e-09	0	NA	NA
brain	ENSG00000169442	CD52	CD52 molecule [Source:HGNC Symbol;Acc:HGNC:1804]	protein_coding	-1.69637	2.01931e-06	0	NA	NA
brain	ENSG00000198821	CD247	CD247 molecule [Source:HGNC Symbol;Acc:HGNC:1677]	protein_coding	-1.70411	5.22568e-08	0	NA	NA
brain	ENSG00000168685	IL7R	interleukin 7 receptor [Source:HGNC Symbol;Acc:HGNC:6024]	protein_coding	-1.70752	3.35769e-07	0	NA	NA
brain	ENSG00000162739	SLAMF6	SLAM family member 6 [Source:HGNC Symbol;Acc:HGNC:21392]	protein_coding	-1.7086	4.84564e-05	0	NA	NA
brain	ENSG00000153563	CD8A	CD8a molecule [Source:HGNC Symbol;Acc:HGNC:1706]	protein_coding	-1.71245	2.28613e-08	0	NA	NA
brain	ENSG00000081237	PTPRC	protein tyrosine phosphatase, receptor type C [Source:HGNC Symbol;Acc:HGNC:9666]	protein_coding	-1.71472	6.08577e-10	0	NA	NA
brain	ENSG00000104951	IL4I1	interleukin 4 induced 1 [Source:HGNC Symbol;Acc:HGNC:19094]	protein_coding	-1.72046	9.84598e-14	0	NA	NA
brain	ENSG00000166250	CLMP	CXADR like membrane protein [Source:HGNC Symbol;Acc:HGNC:24039]	protein_coding	-1.72139	2.50611e-07	0	NA	NA
brain	ENSG00000174175	SELP	selectin P [Source:HGNC Symbol;Acc:HGNC:10721]	protein_coding	-1.7298	7.35253e-07	0	NA	NA
brain	ENSG00000169604	ANTXR1	anthrax toxin receptor 1 [Source:HGNC Symbol;Acc:HGNC:21014]	protein_coding	-1.73909	2.57357e-11	0	NA	NA
brain	ENSG00000102802	MEDAG	mesenteric estrogen dependent adipogenesis [Source:HGNC Symbol;Acc:HGNC:25926]	protein_coding	-1.74026	8.49444e-08	0	NA	NA
brain	ENSG00000196735	HLA-DQA1	major histocompatibility complex, class II, DQ alpha 1 [Source:HGNC Symbol;Acc:HGNC:4942]	protein_coding	-1.74238	2.14332e-11	0	NA	NA
brain	ENSG00000206538	VGLL3	vestigial like family member 3 [Source:HGNC Symbol;Acc:HGNC:24327]	protein_coding	-1.74657	1.52057e-07	0	NA	NA
brain	ENSG00000161544	CYGB	cytoglobin [Source:HGNC Symbol;Acc:HGNC:16505]	protein_coding	-1.749	1.00781e-09	0	NA	NA
brain	ENSG00000090382	LYZ	lysozyme [Source:HGNC Symbol;Acc:HGNC:6740]	protein_coding	-1.74981	3.62989e-10	0	NA	NA
brain	ENSG00000165617	DACT1	dishevelled binding antagonist of beta catenin 1 [Source:HGNC Symbol;Acc:HGNC:17748]	protein_coding	-1.75548	2.02576e-12	0	NA	NA
brain	ENSG00000135218	CD36	CD36 molecule [Source:HGNC Symbol;Acc:HGNC:1663]	protein_coding	-1.76223	5.68811e-06	0	NA	NA
brain	ENSG00000147168	IL2RG	interleukin 2 receptor subunit gamma [Source:HGNC Symbol;Acc:HGNC:6010]	protein_coding	-1.77066	1.08437e-12	0	NA	NA
brain	ENSG00000164647	STEAP1	STEAP family member 1 [Source:HGNC Symbol;Acc:HGNC:11378]	protein_coding	-1.77789	6.40419e-10	0	NA	NA
brain	ENSG00000122870	BICC1	BicC family RNA binding protein 1 [Source:HGNC Symbol;Acc:HGNC:19351]	protein_coding	-1.78805	3.50261e-07	0	NA	NA
brain	ENSG00000237541	HLA-DQA2	major histocompatibility complex, class II, DQ alpha 2 [Source:HGNC Symbol;Acc:HGNC:4943]	protein_coding	-1.78822	5.0325e-09	0	NA	NA
brain	ENSG00000074047	GLI2	GLI family zinc finger 2 [Source:HGNC Symbol;Acc:HGNC:4318]	protein_coding	-1.81855	2.33527e-09	0	NA	NA
brain	ENSG00000178562	CD28	CD28 molecule [Source:HGNC Symbol;Acc:HGNC:1653]	protein_coding	-1.83374	1.04174e-09	0	NA	NA
brain	ENSG00000153976	HS3ST3A1	heparan sulfate-glucosamine 3-sulfotransferase 3A1 [Source:HGNC Symbol;Acc:HGNC:5196]	protein_coding	-1.85804	5.22568e-08	0	NA	NA
brain	ENSG00000134853	PDGFRA	platelet derived growth factor receptor alpha [Source:HGNC Symbol;Acc:HGNC:8803]	protein_coding	-1.86037	2.58462e-09	0	NA	NA
brain	ENSG00000166819	PLIN1	perilipin 1 [Source:HGNC Symbol;Acc:HGNC:9076]	protein_coding	-1.8642	3.85736e-10	0	NA	NA
brain	ENSG00000120820	GLT8D2	glycosyltransferase 8 domain containing 2 [Source:HGNC Symbol;Acc:HGNC:24890]	protein_coding	-1.86446	2.43749e-10	0	NA	NA
brain	ENSG00000173068	BNC2	basonuclin 2 [Source:HGNC Symbol;Acc:HGNC:30988]	protein_coding	-1.86474	2.19795e-10	0	NA	NA
brain	ENSG00000104321	TRPA1	transient receptor potential cation channel subfamily A member 1 [Source:HGNC Symbol;Acc:HGNC:497]	protein_coding	-1.86736	1.04583e-12	0	NA	NA
brain	ENSG00000117091	CD48	CD48 molecule [Source:HGNC Symbol;Acc:HGNC:1683]	protein_coding	-1.86891	1.4688e-09	0	NA	NA
brain	ENSG00000008517	IL32	interleukin 32 [Source:HGNC Symbol;Acc:HGNC:16830]	protein_coding	-1.89288	1.25178e-12	0	NA	NA
brain	ENSG00000105996	HOXA2	homeobox A2 [Source:HGNC Symbol;Acc:HGNC:5103]	protein_coding	-1.89589	4.13012e-06	0	NA	NA
brain	ENSG00000153283	CD96	CD96 molecule [Source:HGNC Symbol;Acc:HGNC:16892]	protein_coding	-1.89611	1.1666e-09	0	NA	NA
brain	ENSG00000172986	GXYLT2	glucoside xylosyltransferase 2 [Source:HGNC Symbol;Acc:HGNC:33383]	protein_coding	-1.89848	2.34172e-09	0	NA	NA
brain	ENSG00000282278	NA	NA	protein_coding	-1.90721	1.08416e-08	0	NA	NA
brain	ENSG00000169071	ROR2	receptor tyrosine kinase like orphan receptor 2 [Source:HGNC Symbol;Acc:HGNC:10257]	protein_coding	-1.91167	2.97015e-08	0	NA	NA
brain	ENSG00000162692	VCAM1	vascular cell adhesion molecule 1 [Source:HGNC Symbol;Acc:HGNC:12663]	protein_coding	-1.92343	1.30392e-11	0	NA	NA
brain	ENSG00000113263	ITK	IL2 inducible T-cell kinase [Source:HGNC Symbol;Acc:HGNC:6171]	protein_coding	-1.9253	2.53134e-08	0	NA	NA
brain	ENSG00000165474	GJB2	gap junction protein beta 2 [Source:HGNC Symbol;Acc:HGNC:4284]	protein_coding	-1.93937	4.12274e-05	0	NA	NA
brain	ENSG00000160654	CD3G	CD3g molecule [Source:HGNC Symbol;Acc:HGNC:1675]	protein_coding	-1.94749	2.139e-09	0	NA	NA
brain	ENSG00000146477	SLC22A3	solute carrier family 22 member 3 [Source:HGNC Symbol;Acc:HGNC:10967]	protein_coding	-1.94917	2.69884e-08	0	NA	NA
brain	ENSG00000162849	KIF26B	kinesin family member 26B [Source:HGNC Symbol;Acc:HGNC:25484]	protein_coding	-1.98489	1.5467e-16	0	NA	NA
brain	ENSG00000078081	LAMP3	lysosomal associated membrane protein 3 [Source:HGNC Symbol;Acc:HGNC:14582]	protein_coding	-1.9956	1.11731e-10	0	NA	NA
brain	ENSG00000182866	LCK	LCK proto-oncogene, Src family tyrosine kinase [Source:HGNC Symbol;Acc:HGNC:6524]	protein_coding	-2.00267	3.84173e-12	0	NA	NA
brain	ENSG00000131471	AOC3	amine oxidase, copper containing 3 [Source:HGNC Symbol;Acc:HGNC:550]	protein_coding	-2.01843	8.71765e-19	0	NA	NA
brain	ENSG00000115523	GNLY	granulysin [Source:HGNC Symbol;Acc:HGNC:4414]	protein_coding	-2.03454	3.04244e-09	0	NA	NA
brain	ENSG00000116132	PRRX1	paired related homeobox 1 [Source:HGNC Symbol;Acc:HGNC:9142]	protein_coding	-2.04284	7.8377e-16	0	NA	NA
brain	ENSG00000100385	IL2RB	interleukin 2 receptor subunit beta [Source:HGNC Symbol;Acc:HGNC:6009]	protein_coding	-2.053	1.50654e-13	0	NA	NA
brain	ENSG00000150594	ADRA2A	adrenoceptor alpha 2A [Source:HGNC Symbol;Acc:HGNC:281]	protein_coding	-2.06399	7.35605e-09	0	NA	NA
brain	ENSG00000169851	PCDH7	protocadherin 7 [Source:HGNC Symbol;Acc:HGNC:8659]	protein_coding	-2.06559	5.93073e-11	0	NA	NA
brain	ENSG00000116824	CD2	CD2 molecule [Source:HGNC Symbol;Acc:HGNC:1639]	protein_coding	-2.07321	1.2621e-11	0	NA	NA
brain	ENSG00000100368	CSF2RB	colony stimulating factor 2 receptor beta common subunit [Source:HGNC Symbol;Acc:HGNC:2436]	protein_coding	-2.07468	1.72271e-13	0	NA	NA
brain	ENSG00000091986	CCDC80	coiled-coil domain containing 80 [Source:HGNC Symbol;Acc:HGNC:30649]	protein_coding	-2.10129	3.67158e-10	0	NA	NA
brain	ENSG00000197635	DPP4	dipeptidyl peptidase 4 [Source:HGNC Symbol;Acc:HGNC:3009]	protein_coding	-2.11532	1.64337e-11	0	NA	NA
brain	ENSG00000218336	TENM3	teneurin transmembrane protein 3 [Source:HGNC Symbol;Acc:HGNC:29944]	protein_coding	-2.13853	3.1826e-10	0	NA	NA
brain	ENSG00000154451	GBP5	guanylate binding protein 5 [Source:HGNC Symbol;Acc:HGNC:19895]	protein_coding	-2.15068	2.25855e-17	0	NA	NA
brain	ENSG00000198851	CD3E	CD3e molecule [Source:HGNC Symbol;Acc:HGNC:1674]	protein_coding	-2.15547	2.97823e-11	0	NA	NA
brain	ENSG00000128422	KRT17	keratin 17 [Source:HGNC Symbol;Acc:HGNC:6427]	protein_coding	-2.19144	3.68829e-05	0	NA	NA
brain	ENSG00000164220	F2RL2	coagulation factor II thrombin receptor like 2 [Source:HGNC Symbol;Acc:HGNC:3539]	protein_coding	-2.21925	2.08432e-13	0	NA	NA
brain	ENSG00000121898	CPXM2	carboxypeptidase X, M14 family member 2 [Source:HGNC Symbol;Acc:HGNC:26977]	protein_coding	-2.23168	1.17912e-06	0	NA	NA
brain	ENSG00000078098	FAP	fibroblast activation protein alpha [Source:HGNC Symbol;Acc:HGNC:3590]	protein_coding	-2.26115	4.38278e-17	0	NA	NA
brain	ENSG00000205420	KRT6A	keratin 6A [Source:HGNC Symbol;Acc:HGNC:6443]	protein_coding	-2.29281	8.25598e-06	0	NA	NA
brain	ENSG00000196460	RFX8	RFX family member 8, lacking RFX DNA binding domain [Source:HGNC Symbol;Acc:HGNC:37253]	protein_coding	-2.33542	1.17368e-13	0	NA	NA
brain	ENSG00000185479	KRT6B	keratin 6B [Source:HGNC Symbol;Acc:HGNC:6444]	protein_coding	-2.33704	6.18414e-05	0	NA	NA
brain	ENSG00000167286	CD3D	CD3d molecule [Source:HGNC Symbol;Acc:HGNC:1673]	protein_coding	-2.35584	1.4254e-15	0	NA	NA
brain	ENSG00000182463	TSHZ2	teashirt zinc finger homeobox 2 [Source:HGNC Symbol;Acc:HGNC:13010]	protein_coding	-2.4843	3.99476e-10	0	NA	NA
brain	ENSG00000026751	SLAMF7	SLAM family member 7 [Source:HGNC Symbol;Acc:HGNC:21394]	protein_coding	-2.50552	6.24441e-14	0	NA	NA
brain	ENSG00000106538	RARRES2	retinoic acid receptor responder 2 [Source:HGNC Symbol;Acc:HGNC:9868]	protein_coding	-2.58599	3.005e-16	0	NA	NA
brain	ENSG00000180447	GAS1	growth arrest specific 1 [Source:HGNC Symbol;Acc:HGNC:4165]	protein_coding	-2.69325	3.27919e-09	0	NA	NA
brain	ENSG00000186081	KRT5	keratin 5 [Source:HGNC Symbol;Acc:HGNC:6442]	protein_coding	-2.99318	8.3132e-07	0	NA	NA
brain	ENSG00000253293	HOXA10	homeobox A10 [Source:HGNC Symbol;Acc:HGNC:5100]	protein_coding	-3.04706	8.76865e-16	0	NA	NA
brain	ENSG00000132465	JCHAIN	joining chain of multimeric IgA and IgM [Source:HGNC Symbol;Acc:HGNC:5713]	protein_coding	-3.13542	3.35792e-08	0	NA	NA
brain	ENSG00000163395	IGFN1	immunoglobulin-like and fibronectin type III domain containing 1 [Source:HGNC Symbol;Acc:HGNC:24607]	protein_coding	-3.22089	1.48702e-07	0	NA	NA
brain	ENSG00000196616	ADH1B	alcohol dehydrogenase 1B (class I), beta polypeptide [Source:HGNC Symbol;Acc:HGNC:250]	protein_coding	-3.44009	2.40413e-13	0	NA	NA
brain	ENSG00000196549	MME	membrane metalloendopeptidase [Source:HGNC Symbol;Acc:HGNC:7154]	protein_coding	-3.66345	7.38663e-23	0	NA	NA
brain	ENSG00000254709	IGLL5	immunoglobulin lambda like polypeptide 5 [Source:HGNC Symbol;Acc:HGNC:38476]	protein_coding	-4.52707	2.98092e-23	0	NA	NA
liver	ENSG00000110245	APOC3	apolipoprotein C3 [Source:HGNC Symbol;Acc:HGNC:610]	protein-coding	14.0947	3.90208e-44	0	NA	NA
liver	ENSG00000151224	MAT1A	methionine adenosyltransferase 1A [Source:HGNC Symbol;Acc:HGNC:6903]	protein-coding	13.8772	4.72021e-43	0	NA	NA
liver	ENSG00000091583	APOH	apolipoprotein H [Source:HGNC Symbol;Acc:HGNC:616]	protein-coding	13.236	5.30514e-37	0	NA	NA
liver	ENSG00000145192	AHSG	alpha 2-HS glycoprotein [Source:HGNC Symbol;Acc:HGNC:349]	protein-coding	13.2105	2.99206e-35	0	NA	NA
liver	ENSG00000118271	TTR	transthyretin [Source:HGNC Symbol;Acc:HGNC:12405]	protein-coding	13.0241	1.2042e-37	0	NA	NA
liver	ENSG00000172482	AGXT	alanine-glyoxylate aminotransferase [Source:HGNC Symbol;Acc:HGNC:341]	protein-coding	12.7658	2.25887e-34	0	NA	NA
liver	ENSG00000229314	ORM1	orosomucoid 1 [Source:HGNC Symbol;Acc:HGNC:8498]	protein-coding	12.718	2.89155e-35	0	NA	NA
liver	ENSG00000185686	PRAME	preferentially expressed antigen in melanoma [Source:HGNC Symbol;Acc:HGNC:9336]	protein-coding	12.4104	2.25902e-20	0	NA	NA
liver	ENSG00000133063	CHIT1	chitinase 1 [Source:HGNC Symbol;Acc:HGNC:1936]	protein-coding	12.1496	4.59187e-17	0	NA	NA
liver	ENSG00000138115	CYP2C8	cytochrome P450 family 2 subfamily C member 8 [Source:HGNC Symbol;Acc:HGNC:2622]	protein-coding	11.9857	1.68655e-27	0	NA	NA
liver	ENSG00000132693	CRP	C-reactive protein [Source:HGNC Symbol;Acc:HGNC:2367]	protein-coding	11.9693	2.44218e-22	0	NA	NA
liver	ENSG00000163586	FABP1	fatty acid binding protein 1 [Source:HGNC Symbol;Acc:HGNC:3555]	protein-coding	11.803	9.05307e-27	0	NA	NA
liver	ENSG00000137204	SLC22A7	solute carrier family 22 member 7 [Source:HGNC Symbol;Acc:HGNC:10971]	protein-coding	11.4593	2.66387e-20	0	NA	NA
liver	ENSG00000141505	ASGR1	asialoglycoprotein receptor 1 [Source:HGNC Symbol;Acc:HGNC:742]	protein-coding	11.4284	4.76118e-19	0	NA	NA
liver	ENSG00000101076	HNF4A	hepatocyte nuclear factor 4 alpha [Source:HGNC Symbol;Acc:HGNC:5024]	protein-coding	11.4036	4.00414e-20	0	NA	NA
liver	ENSG00000021852	C8B	complement C8 beta chain [Source:HGNC Symbol;Acc:HGNC:1353]	protein-coding	11.1684	9.8103e-18	0	NA	NA
liver	ENSG00000110243	APOA5	apolipoprotein A5 [Source:HGNC Symbol;Acc:HGNC:17288]	protein-coding	11.1545	3.48512e-15	0	NA	NA
liver	ENSG00000187045	TMPRSS6	transmembrane protease, serine 6 [Source:HGNC Symbol;Acc:HGNC:16517]	protein-coding	11.0887	3.03019e-14	0	NA	NA
liver	ENSG00000228278	ORM2	orosomucoid 2 [Source:HGNC Symbol;Acc:HGNC:8499]	protein-coding	10.9381	2.06164e-16	0	NA	NA
liver	ENSG00000157131	C8A	complement C8 alpha chain [Source:HGNC Symbol;Acc:HGNC:1352]	protein-coding	10.9314	1.80211e-15	0	NA	NA
liver	ENSG00000241635	UGT1A1	UDP glucuronosyltransferase family 1 member A1 [Source:HGNC Symbol;Acc:HGNC:12530]	protein-coding	10.8882	4.47727e-15	0	NA	NA
liver	ENSG00000131482	G6PC	glucose-6-phosphatase catalytic subunit [Source:HGNC Symbol;Acc:HGNC:4056]	protein-coding	10.8844	2.37382e-32	0	NA	NA
liver	ENSG00000156096	UGT2B4	UDP glucuronosyltransferase family 2 member B4 [Source:HGNC Symbol;Acc:HGNC:12553]	protein-coding	10.8507	1.03451e-14	0	NA	NA
liver	ENSG00000244474	UGT1A4	UDP glucuronosyltransferase family 1 member A4 [Source:HGNC Symbol;Acc:HGNC:12536]	protein-coding	10.8094	7.0788e-14	0	NA	NA
liver	ENSG00000132703	APCS	amyloid P component, serum [Source:HGNC Symbol;Acc:HGNC:584]	protein-coding	10.7843	2.56031e-14	0	NA	NA
liver	ENSG00000025423	HSD17B6	hydroxysteroid 17-beta dehydrogenase 6 [Source:HGNC Symbol;Acc:HGNC:23316]	protein-coding	10.7438	2.27395e-14	0	NA	NA
liver	ENSG00000243135	UGT1A3	UDP glucuronosyltransferase family 1 member A3 [Source:HGNC Symbol;Acc:HGNC:12535]	protein-coding	10.6195	1.24873e-12	0	NA	NA
liver	ENSG00000167165	UGT1A6	UDP glucuronosyltransferase family 1 member A6 [Source:HGNC Symbol;Acc:HGNC:12538]	protein-coding	10.5964	1.97296e-12	0	NA	NA
liver	ENSG00000241119	UGT1A9	UDP glucuronosyltransferase family 1 member A9 [Source:HGNC Symbol;Acc:HGNC:12541]	protein-coding	10.5698	3.59178e-12	0	NA	NA
liver	ENSG00000240224	UGT1A5	UDP glucuronosyltransferase family 1 member A5 [Source:HGNC Symbol;Acc:HGNC:12537]	protein-coding	10.5221	7.73074e-12	0	NA	NA
liver	ENSG00000244122	UGT1A7	UDP glucuronosyltransferase family 1 member A7 [Source:HGNC Symbol;Acc:HGNC:12539]	protein-coding	10.5044	8.77078e-12	0	NA	NA
liver	ENSG00000242366	UGT1A8	UDP glucuronosyltransferase family 1 member A8 [Source:HGNC Symbol;Acc:HGNC:12540]	protein-coding	10.4956	8.77078e-12	0	NA	NA
liver	ENSG00000242515	UGT1A10	UDP glucuronosyltransferase family 1 member A10 [Source:HGNC Symbol;Acc:HGNC:12531]	protein-coding	10.4956	8.77078e-12	0	NA	NA
liver	ENSG00000120907	ADRA1A	adrenoceptor alpha 1A [Source:HGNC Symbol;Acc:HGNC:277]	protein-coding	10.4546	1.70359e-11	0	NA	NA
liver	ENSG00000165828	PRAP1	proline rich acidic protein 1 [Source:HGNC Symbol;Acc:HGNC:23304]	protein-coding	10.4028	2.06716e-09	0	NA	NA
liver	ENSG00000147647	DPYS	dihydropyrimidinase [Source:HGNC Symbol;Acc:HGNC:3013]	protein-coding	10.2821	9.22159e-11	0	NA	NA
liver	ENSG00000105398	SULT2A1	sulfotransferase family 2A member 1 [Source:HGNC Symbol;Acc:HGNC:11458]	protein-coding	10.2811	7.73074e-12	0	NA	NA
liver	ENSG00000165841	CYP2C19	cytochrome P450 family 2 subfamily C member 19 [Source:HGNC Symbol;Acc:HGNC:2621]	protein-coding	10.1405	1.36506e-09	0	NA	NA
liver	ENSG00000186115	CYP4F2	cytochrome P450 family 4 subfamily F member 2 [Source:HGNC Symbol;Acc:HGNC:2645]	protein-coding	10.1082	2.34602e-09	0	NA	NA
liver	ENSG00000101323	HAO1	hydroxyacid oxidase 1 [Source:HGNC Symbol;Acc:HGNC:4809]	protein-coding	10.0948	1.54176e-09	0	NA	NA
liver	ENSG00000197444	OGDHL	oxoglutarate dehydrogenase like [Source:HGNC Symbol;Acc:HGNC:25590]	protein-coding	10.0176	2.00502e-08	0	NA	NA
liver	ENSG00000109181	UGT2B10	UDP glucuronosyltransferase family 2 member B10 [Source:HGNC Symbol;Acc:HGNC:12544]	protein-coding	9.96671	2.06716e-09	0	NA	NA
liver	ENSG00000163631	ALB	albumin [Source:HGNC Symbol;Acc:HGNC:399]	protein-coding	9.93967	6.26697e-42	0	NA	NA
liver	ENSG00000100024	UPB1	beta-ureidopropionase 1 [Source:HGNC Symbol;Acc:HGNC:16297]	protein-coding	9.92243	1.83993e-09	0	NA	NA
liver	ENSG00000176919	C8G	complement C8 gamma chain [Source:HGNC Symbol;Acc:HGNC:1354]	protein-coding	9.893	3.64925e-08	0	NA	NA
liver	ENSG00000243955	GSTA1	glutathione S-transferase alpha 1 [Source:HGNC Symbol;Acc:HGNC:4626]	protein-coding	9.86925	1.00401e-08	0	NA	NA
liver	ENSG00000122584	NXPH1	neurexophilin 1 [Source:HGNC Symbol;Acc:HGNC:20693]	protein-coding	9.80131	8.1412e-06	0	NA	NA
liver	ENSG00000118137	APOA1	apolipoprotein A1 [Source:HGNC Symbol;Acc:HGNC:600]	protein-coding	9.77603	3.78635e-41	0	NA	NA
liver	ENSG00000088926	F11	coagulation factor XI [Source:HGNC Symbol;Acc:HGNC:3529]	protein-coding	9.75177	6.42095e-09	0	NA	NA
liver	ENSG00000160282	FTCD	formimidoyltransferase cyclodeaminase [Source:HGNC Symbol;Acc:HGNC:3974]	protein-coding	9.74902	4.87082e-26	0	NA	NA
liver	ENSG00000130988	RGN	regucalcin [Source:HGNC Symbol;Acc:HGNC:9989]	protein-coding	9.72157	6.69758e-08	0	NA	NA
liver	ENSG00000169856	ONECUT1	one cut homeobox 1 [Source:HGNC Symbol;Acc:HGNC:8138]	protein-coding	9.69021	3.994e-07	0	NA	NA
liver	ENSG00000267467	APOC4	apolipoprotein C4 [Source:HGNC Symbol;Acc:HGNC:611]	protein-coding	9.688	1.61501e-07	0	NA	NA
liver	ENSG00000138823	MTTP	microsomal triglyceride transfer protein [Source:HGNC Symbol;Acc:HGNC:7467]	protein-coding	9.67645	3.16407e-08	0	NA	NA
liver	ENSG00000066813	ACSM2B	acyl-CoA synthetase medium chain family member 2B [Source:HGNC Symbol;Acc:HGNC:30931]	protein-coding	9.60273	2.97836e-07	0	NA	NA
liver	ENSG00000158874	APOA2	apolipoprotein A2 [Source:HGNC Symbol;Acc:HGNC:601]	protein-coding	9.58933	2.24783e-34	0	NA	NA
liver	ENSG00000143921	ABCG8	ATP binding cassette subfamily G member 8 [Source:HGNC Symbol;Acc:HGNC:13887]	protein-coding	9.52605	3.56522e-06	0	NA	NA
liver	ENSG00000171234	UGT2B7	UDP glucuronosyltransferase family 2 member B7 [Source:HGNC Symbol;Acc:HGNC:12554]	protein-coding	9.49814	2.46466e-07	0	NA	NA
liver	ENSG00000084674	APOB	apolipoprotein B [Source:HGNC Symbol;Acc:HGNC:603]	protein-coding	9.37503	2.82804e-35	0	NA	NA
liver	ENSG00000136872	ALDOB	aldolase, fructose-bisphosphate B [Source:HGNC Symbol;Acc:HGNC:417]	protein-coding	9.36942	2.23253e-39	0	NA	NA
liver	ENSG00000196660	SLC30A10	solute carrier family 30 member 10 [Source:HGNC Symbol;Acc:HGNC:25355]	protein-coding	9.3519	4.04858e-05	0	NA	NA
liver	ENSG00000178445	GLDC	glycine decarboxylase [Source:HGNC Symbol;Acc:HGNC:4313]	protein-coding	9.2979	6.23767e-06	0	NA	NA
liver	ENSG00000137975	CLCA2	chloride channel accessory 2 [Source:HGNC Symbol;Acc:HGNC:2016]	protein-coding	9.28977	0.000580265	0	NA	NA
liver	ENSG00000117594	HSD11B1	hydroxysteroid 11-beta dehydrogenase 1 [Source:HGNC Symbol;Acc:HGNC:5208]	protein-coding	9.20421	2.64526e-06	0	NA	NA
liver	ENSG00000146039	SLC17A4	solute carrier family 17 member 4 [Source:HGNC Symbol;Acc:HGNC:10932]	protein-coding	9.19464	1.9843e-05	0	NA	NA
liver	ENSG00000090512	FETUB	fetuin B [Source:HGNC Symbol;Acc:HGNC:3658]	protein-coding	9.18237	8.48922e-06	0	NA	NA
liver	ENSG00000205436	EXOC3L4	exocyst complex component 3 like 4 [Source:HGNC Symbol;Acc:HGNC:20120]	protein-coding	9.07962	3.97841e-05	0	NA	NA
liver	ENSG00000244414	CFHR1	complement factor H related 1 [Source:HGNC Symbol;Acc:HGNC:4888]	protein-coding	9.0731	2.71663e-05	0	NA	NA
liver	ENSG00000149124	GLYAT	glycine-N-acyltransferase [Source:HGNC Symbol;Acc:HGNC:13734]	protein-coding	9.05597	9.00846e-05	0	NA	NA
liver	ENSG00000145626	UGT3A1	UDP glycosyltransferase family 3 member A1 [Source:HGNC Symbol;Acc:HGNC:26625]	protein-coding	9.0406	0.000177465	0	NA	NA
liver	ENSG00000157399	ARSE	arylsulfatase E (chondrodysplasia punctata 1) [Source:HGNC Symbol;Acc:HGNC:719]	protein-coding	9.02017	3.68472e-05	0	NA	NA
liver	ENSG00000101204	CHRNA4	cholinergic receptor nicotinic alpha 4 subunit [Source:HGNC Symbol;Acc:HGNC:1958]	protein-coding	8.98891	0.000101448	0	NA	NA
liver	ENSG00000084734	GCKR	glucokinase regulator [Source:HGNC Symbol;Acc:HGNC:4196]	protein-coding	8.96026	0.000107754	0	NA	NA
liver	ENSG00000118526	TCF21	transcription factor 21 [Source:HGNC Symbol;Acc:HGNC:11632]	protein-coding	8.93697	3.05369e-05	0	NA	NA
liver	ENSG00000095932	SMIM24	small integral membrane protein 24 [Source:HGNC Symbol;Acc:HGNC:37244]	protein-coding	8.92958	0.000177136	0	NA	NA
liver	ENSG00000148965	SAA4	serum amyloid A4, constitutive [Source:HGNC Symbol;Acc:HGNC:10516]	protein-coding	8.86494	0.000127081	0	NA	NA
liver	ENSG00000125851	PCSK2	proprotein convertase subtilisin/kexin type 2 [Source:HGNC Symbol;Acc:HGNC:8744]	protein-coding	8.86256	0.00463625	0	NA	NA
liver	ENSG00000244067	GSTA2	glutathione S-transferase alpha 2 [Source:HGNC Symbol;Acc:HGNC:4627]	protein-coding	8.84629	0.000128335	0	NA	NA
liver	ENSG00000196620	UGT2B15	UDP glucuronosyltransferase family 2 member B15 [Source:HGNC Symbol;Acc:HGNC:12546]	protein-coding	8.78721	0.000525868	0	NA	NA
liver	ENSG00000134538	SLCO1B1	solute carrier organic anion transporter family member 1B1 [Source:HGNC Symbol;Acc:HGNC:10959]	protein-coding	8.78583	0.000247815	0	NA	NA
liver	ENSG00000110887	DAO	D-amino acid oxidase [Source:HGNC Symbol;Acc:HGNC:2671]	protein-coding	8.69654	0.000159785	0	NA	NA
liver	ENSG00000123843	C4BPB	complement component 4 binding protein beta [Source:HGNC Symbol;Acc:HGNC:1328]	protein-coding	8.69325	0.000268209	0	NA	NA
liver	ENSG00000072080	SPP2	secreted phosphoprotein 2 [Source:HGNC Symbol;Acc:HGNC:11256]	protein-coding	8.67271	0.000541494	0	NA	NA
liver	ENSG00000171401	KRT13	keratin 13 [Source:HGNC Symbol;Acc:HGNC:6415]	protein-coding	8.67133	0.000220959	0	NA	NA
liver	ENSG00000250799	PRODH2	proline dehydrogenase 2 [Source:HGNC Symbol;Acc:HGNC:17325]	protein-coding	8.67097	0.00051836	0	NA	NA
liver	ENSG00000111249	CUX2	cut like homeobox 2 [Source:HGNC Symbol;Acc:HGNC:19347]	protein-coding	8.59275	0.00174384	0	NA	NA
liver	ENSG00000171759	PAH	phenylalanine hydroxylase [Source:HGNC Symbol;Acc:HGNC:8582]	protein-coding	8.58609	7.37745e-23	0	NA	NA
liver	ENSG00000204099	NEU4	neuraminidase 4 [Source:HGNC Symbol;Acc:HGNC:21328]	protein-coding	8.57265	0.00405663	0	NA	NA
liver	ENSG00000012504	NR1H4	nuclear receptor subfamily 1 group H member 4 [Source:HGNC Symbol;Acc:HGNC:7967]	protein-coding	8.50459	0.000779257	0	NA	NA
liver	ENSG00000122787	AKR1D1	aldo-keto reductase family 1 member D1 [Source:HGNC Symbol;Acc:HGNC:388]	protein-coding	8.49173	0.00113896	0	NA	NA
liver	ENSG00000115616	SLC9A2	solute carrier family 9 member A2 [Source:HGNC Symbol;Acc:HGNC:11072]	protein-coding	8.47844	0.0231932	0	NA	NA
liver	ENSG00000257017	HP	haptoglobin [Source:HGNC Symbol;Acc:HGNC:5141]	protein-coding	8.46637	3.44179e-38	0	NA	NA
liver	ENSG00000170579	DLGAP1	DLG associated protein 1 [Source:HGNC Symbol;Acc:HGNC:2905]	protein-coding	8.44209	0.0251781	0	NA	NA
liver	ENSG00000138207	RBP4	retinol binding protein 4 [Source:HGNC Symbol;Acc:HGNC:9922]	protein-coding	8.40878	4.56283e-13	0	NA	NA
liver	ENSG00000124253	PCK1	phosphoenolpyruvate carboxykinase 1 [Source:HGNC Symbol;Acc:HGNC:8724]	protein-coding	8.36456	5.41833e-19	0	NA	NA
liver	ENSG00000124479	NDP	NDP, norrin cystine knot growth factor [Source:HGNC Symbol;Acc:HGNC:7678]	protein-coding	8.34256	0.0423929	0	NA	NA
liver	ENSG00000107165	TYRP1	tyrosinase related protein 1 [Source:HGNC Symbol;Acc:HGNC:12450]	protein-coding	8.3219	0.0439572	0	NA	NA
liver	ENSG00000239998	LILRA2	leukocyte immunoglobulin like receptor A2 [Source:HGNC Symbol;Acc:HGNC:6603]	protein-coding	8.26736	0.00157364	0	NA	NA
liver	ENSG00000145826	LECT2	leukocyte cell derived chemotaxin 2 [Source:HGNC Symbol;Acc:HGNC:6550]	protein-coding	8.24209	0.00522784	0	NA	NA
liver	ENSG00000161944	ASGR2	asialoglycoprotein receptor 2 [Source:HGNC Symbol;Acc:HGNC:743]	protein-coding	8.22672	2.10046e-21	0	NA	NA
liver	ENSG00000196600	SLC22A25	solute carrier family 22 member 25 [Source:HGNC Symbol;Acc:HGNC:32935]	protein-coding	8.22097	0.00677524	0	NA	NA
liver	ENSG00000010379	SLC6A13	solute carrier family 6 member 13 [Source:HGNC Symbol;Acc:HGNC:11046]	protein-coding	8.07998	0.0268364	0	NA	NA
liver	ENSG00000079557	AFM	afamin [Source:HGNC Symbol;Acc:HGNC:316]	protein-coding	8.07101	3.82384e-11	0	NA	NA
liver	ENSG00000137561	TTPA	alpha tocopherol transfer protein [Source:HGNC Symbol;Acc:HGNC:12404]	protein-coding	8.06125	0.00677524	0	NA	NA
liver	ENSG00000160202	CRYAA	crystallin alpha A [Source:HGNC Symbol;Acc:HGNC:2388]	protein-coding	8.04535	0.042757	0	NA	NA
liver	ENSG00000138308	PLA2G12B	phospholipase A2 group XIIB [Source:HGNC Symbol;Acc:HGNC:18555]	protein-coding	7.93471	0.00897607	0	NA	NA
liver	ENSG00000113248	PCDHB15	protocadherin beta 15 [Source:HGNC Symbol;Acc:HGNC:8686]	protein-coding	7.90494	0.00904461	0	NA	NA
liver	ENSG00000144481	TRPM8	transient receptor potential cation channel subfamily M member 8 [Source:HGNC Symbol;Acc:HGNC:17961]	protein-coding	7.90336	0.011762	0	NA	NA
liver	ENSG00000184838	PRR16	proline rich 16 [Source:HGNC Symbol;Acc:HGNC:29654]	protein-coding	7.77427	0.00752983	0	NA	NA
liver	ENSG00000156006	NAT2	N-acetyltransferase 2 [Source:HGNC Symbol;Acc:HGNC:7646]	protein-coding	7.6224	0.0477301	0	NA	NA
liver	ENSG00000164089	ETNPPL	ethanolamine-phosphate phospho-lyase [Source:HGNC Symbol;Acc:HGNC:14404]	protein-coding	7.62239	0.0477301	0	NA	NA
liver	ENSG00000275410	HNF1B	HNF1 homeobox B [Source:HGNC Symbol;Acc:HGNC:11630]	protein-coding	7.61201	0.0374768	0	NA	NA
liver	ENSG00000140465	CYP1A1	cytochrome P450 family 1 subfamily A member 1 [Source:HGNC Symbol;Acc:HGNC:2595]	protein-coding	7.61194	0.0374768	0	NA	NA
liver	ENSG00000151287	TEX30	testis expressed 30 [Source:HGNC Symbol;Acc:HGNC:25188]	protein-coding	7.60804	0.0199264	0	NA	NA
liver	ENSG00000146147	MLIP	muscular LMNA interacting protein [Source:HGNC Symbol;Acc:HGNC:21355]	protein-coding	7.59657	0.0261937	0	NA	NA
liver	ENSG00000158104	HPD	4-hydroxyphenylpyruvate dioxygenase [Source:HGNC Symbol;Acc:HGNC:5147]	protein-coding	7.56637	5.25875e-12	0	NA	NA
liver	ENSG00000174109	C16orf91	chromosome 16 open reading frame 91 [Source:HGNC Symbol;Acc:HGNC:27558]	protein-coding	7.55471	0.0211869	0	NA	NA
liver	ENSG00000120054	CPN1	carboxypeptidase N subunit 1 [Source:HGNC Symbol;Acc:HGNC:2312]	protein-coding	7.47798	0.0291753	0	NA	NA
liver	ENSG00000079101	CLUL1	clusterin like 1 [Source:HGNC Symbol;Acc:HGNC:2096]	protein-coding	7.47215	0.0224168	0	NA	NA
liver	ENSG00000180432	CYP8B1	cytochrome P450 family 8 subfamily B member 1 [Source:HGNC Symbol;Acc:HGNC:2653]	protein-coding	7.42668	3.84476e-15	0	NA	NA
liver	ENSG00000198848	CES1	carboxylesterase 1 [Source:HGNC Symbol;Acc:HGNC:1863]	protein-coding	7.34664	6.23499e-16	0	NA	NA
liver	ENSG00000114349	GNAT1	G protein subunit alpha transducin 1 [Source:HGNC Symbol;Acc:HGNC:4393]	protein-coding	7.33753	0.0354239	0	NA	NA
liver	ENSG00000102981	PARD6A	par-6 family cell polarity regulator alpha [Source:HGNC Symbol;Acc:HGNC:15943]	protein-coding	7.33017	0.0461884	0	NA	NA
liver	ENSG00000142484	TM4SF5	transmembrane 4 L six family member 5 [Source:HGNC Symbol;Acc:HGNC:11857]	protein-coding	7.29288	0.0487872	0	NA	NA
liver	ENSG00000100652	SLC10A1	solute carrier family 10 member 1 [Source:HGNC Symbol;Acc:HGNC:10905]	protein-coding	7.25442	1.77624e-10	0	NA	NA
liver	ENSG00000147119	CHST7	carbohydrate sulfotransferase 7 [Source:HGNC Symbol;Acc:HGNC:13817]	protein-coding	7.24732	0.0477352	0	NA	NA
liver	ENSG00000129596	CDO1	cysteine dioxygenase type 1 [Source:HGNC Symbol;Acc:HGNC:1795]	protein-coding	7.24267	1.42556e-06	0	NA	NA
liver	ENSG00000138650	PCDH10	protocadherin 10 [Source:HGNC Symbol;Acc:HGNC:13404]	protein-coding	7.20823	0.000180298	0	NA	NA
liver	ENSG00000260456	C16orf95	chromosome 16 open reading frame 95 [Source:HGNC Symbol;Acc:HGNC:40033]	protein-coding	7.19303	0.0469163	0	NA	NA
liver	ENSG00000091513	TF	transferrin [Source:HGNC Symbol;Acc:HGNC:11740]	protein-coding	7.12266	2.73784e-11	0	NA	NA
liver	ENSG00000198650	TAT	tyrosine aminotransferase [Source:HGNC Symbol;Acc:HGNC:11573]	protein-coding	7.09437	6.27052e-23	0	NA	NA
liver	ENSG00000156509	FBXO43	F-box protein 43 [Source:HGNC Symbol;Acc:HGNC:28521]	protein-coding	7.08225	0.0479692	0	NA	NA
liver	ENSG00000138109	CYP2C9	cytochrome P450 family 2 subfamily C member 9 [Source:HGNC Symbol;Acc:HGNC:2623]	protein-coding	7.01648	1.0033e-20	0	NA	NA
liver	ENSG00000171246	NPTX1	neuronal pentraxin 1 [Source:HGNC Symbol;Acc:HGNC:7952]	protein-coding	6.95248	1.87229e-06	0	NA	NA
liver	ENSG00000084110	HAL	histidine ammonia-lyase [Source:HGNC Symbol;Acc:HGNC:4806]	protein-coding	6.93042	3.62115e-05	0	NA	NA
liver	ENSG00000047457	CP	ceruloplasmin [Source:HGNC Symbol;Acc:HGNC:2295]	protein-coding	6.91197	9.18344e-08	0	NA	NA
liver	ENSG00000103569	AQP9	aquaporin 9 [Source:HGNC Symbol;Acc:HGNC:643]	protein-coding	6.8984	1.10487e-13	0	NA	NA
liver	ENSG00000073734	ABCB11	ATP binding cassette subfamily B member 11 [Source:HGNC Symbol;Acc:HGNC:42]	protein-coding	6.78732	3.94395e-05	0	NA	NA
liver	ENSG00000197408	CYP2B6	cytochrome P450 family 2 subfamily B member 6 [Source:HGNC Symbol;Acc:HGNC:2615]	protein-coding	6.75349	4.87814e-12	0	NA	NA
liver	ENSG00000145321	GC	GC, vitamin D binding protein [Source:HGNC Symbol;Acc:HGNC:4187]	protein-coding	6.74886	1.89043e-19	0	NA	NA
liver	ENSG00000170439	METTL7B	methyltransferase like 7B [Source:HGNC Symbol;Acc:HGNC:28276]	protein-coding	6.72631	6.864e-05	0	NA	NA
liver	ENSG00000234906	APOC2	apolipoprotein C2 [Source:HGNC Symbol;Acc:HGNC:609]	protein-coding	6.71741	5.81242e-10	0	NA	NA
liver	ENSG00000255974	CYP2A6	cytochrome P450 family 2 subfamily A member 6 [Source:HGNC Symbol;Acc:HGNC:2610]	protein-coding	6.61401	5.65496e-12	0	NA	NA
liver	ENSG00000129988	LBP	lipopolysaccharide binding protein [Source:HGNC Symbol;Acc:HGNC:6517]	protein-coding	6.56396	1.01219e-08	0	NA	NA
liver	ENSG00000105697	HAMP	hepcidin antimicrobial peptide [Source:HGNC Symbol;Acc:HGNC:15598]	protein-coding	6.5321	1.09155e-05	0	NA	NA
liver	ENSG00000148584	A1CF	APOBEC1 complementation factor [Source:HGNC Symbol;Acc:HGNC:24086]	protein-coding	6.47389	7.4224e-10	0	NA	NA
liver	ENSG00000140107	SLC25A47	solute carrier family 25 member 47 [Source:HGNC Symbol;Acc:HGNC:20115]	protein-coding	6.44056	7.07344e-07	0	NA	NA
liver	ENSG00000160868	CYP3A4	cytochrome P450 family 3 subfamily A member 4 [Source:HGNC Symbol;Acc:HGNC:2637]	protein-coding	6.42968	5.89724e-22	0	NA	NA
liver	ENSG00000123838	C4BPA	complement component 4 binding protein alpha [Source:HGNC Symbol;Acc:HGNC:1325]	protein-coding	6.36679	1.44204e-08	0	NA	NA
liver	ENSG00000105278	ZFR2	zinc finger RNA binding protein 2 [Source:HGNC Symbol;Acc:HGNC:29189]	protein-coding	6.32971	0.0384037	0	NA	NA
liver	ENSG00000106327	TFR2	transferrin receptor 2 [Source:HGNC Symbol;Acc:HGNC:11762]	protein-coding	6.25358	1.96121e-05	0	NA	NA
liver	ENSG00000197893	NRAP	nebulin related anchoring protein [Source:HGNC Symbol;Acc:HGNC:7988]	protein-coding	6.23719	0.00213551	0	NA	NA
liver	ENSG00000187048	CYP4A11	cytochrome P450 family 4 subfamily A member 11 [Source:HGNC Symbol;Acc:HGNC:2642]	protein-coding	6.14013	1.73152e-20	0	NA	NA
liver	ENSG00000169562	GJB1	gap junction protein beta 1 [Source:HGNC Symbol;Acc:HGNC:4283]	protein-coding	6.13958	1.403e-06	0	NA	NA
liver	ENSG00000163581	SLC2A2	solute carrier family 2 member 2 [Source:HGNC Symbol;Acc:HGNC:11006]	protein-coding	6.13024	6.59333e-07	0	NA	NA
liver	ENSG00000073754	CD5L	CD5 molecule like [Source:HGNC Symbol;Acc:HGNC:1690]	protein-coding	6.1009	0.00407596	0	NA	NA
liver	ENSG00000144852	NR1I2	nuclear receptor subfamily 1 group I member 2 [Source:HGNC Symbol;Acc:HGNC:7968]	protein-coding	6.09279	0.000116727	0	NA	NA
liver	ENSG00000060566	CREB3L3	cAMP responsive element binding protein 3 like 3 [Source:HGNC Symbol;Acc:HGNC:18855]	protein-coding	6.07246	7.37163e-06	0	NA	NA
liver	ENSG00000009950	MLXIPL	MLX interacting protein like [Source:HGNC Symbol;Acc:HGNC:12744]	protein-coding	6.04972	3.76005e-07	0	NA	NA
liver	ENSG00000130649	CYP2E1	cytochrome P450 family 2 subfamily E member 1 [Source:HGNC Symbol;Acc:HGNC:2631]	protein-coding	5.9413	1.17979e-21	0	NA	NA
liver	ENSG00000113600	C9	complement C9 [Source:HGNC Symbol;Acc:HGNC:1358]	protein-coding	5.90762	1.80362e-06	0	NA	NA
liver	ENSG00000039537	C6	complement C6 [Source:HGNC Symbol;Acc:HGNC:1339]	protein-coding	5.85424	2.51671e-06	0	NA	NA
liver	ENSG00000140505	CYP1A2	cytochrome P450 family 1 subfamily A member 2 [Source:HGNC Symbol;Acc:HGNC:2596]	protein-coding	5.7955	4.49522e-15	0	NA	NA
liver	ENSG00000139547	RDH16	retinol dehydrogenase 16 (all-trans) [Source:HGNC Symbol;Acc:HGNC:29674]	protein-coding	5.78579	3.05369e-05	0	NA	NA
liver	ENSG00000134389	CFHR5	complement factor H related 5 [Source:HGNC Symbol;Acc:HGNC:24668]	protein-coding	5.71133	0.0202493	0	NA	NA
liver	ENSG00000261701	HPR	haptoglobin-related protein [Source:HGNC Symbol;Acc:HGNC:5156]	protein-coding	5.70501	3.68472e-05	0	NA	NA
liver	ENSG00000145692	BHMT	betaine--homocysteine S-methyltransferase [Source:HGNC Symbol;Acc:HGNC:1047]	protein-coding	5.59341	4.91726e-14	0	NA	NA
liver	ENSG00000162365	CYP4A22	cytochrome P450 family 4 subfamily A member 22 [Source:HGNC Symbol;Acc:HGNC:20575]	protein-coding	5.5685	0.000614456	0	NA	NA
liver	ENSG00000141485	SLC13A5	solute carrier family 13 member 5 [Source:HGNC Symbol;Acc:HGNC:23089]	protein-coding	5.55623	3.17549e-10	0	NA	NA
liver	ENSG00000163618	CADPS	calcium dependent secretion activator [Source:HGNC Symbol;Acc:HGNC:1426]	protein-coding	5.53898	0.035014	0	NA	NA
liver	ENSG00000186529	CYP4F3	cytochrome P450 family 4 subfamily F member 3 [Source:HGNC Symbol;Acc:HGNC:2646]	protein-coding	5.50571	0.000467695	0	NA	NA
liver	ENSG00000148426	PROSER2	proline and serine rich 2 [Source:HGNC Symbol;Acc:HGNC:23728]	protein-coding	5.48523	0.0394864	0	NA	NA
liver	ENSG00000175311	ANKS4B	ankyrin repeat and sterile alpha motif domain containing 4B [Source:HGNC Symbol;Acc:HGNC:26795]	protein-coding	5.47094	0.0488891	0	NA	NA
liver	ENSG00000166415	WDR72	WD repeat domain 72 [Source:HGNC Symbol;Acc:HGNC:26790]	protein-coding	5.40523	0.0204756	0	NA	NA
liver	ENSG00000136881	BAAT	bile acid-CoA:amino acid N-acyltransferase [Source:HGNC Symbol;Acc:HGNC:932]	protein-coding	5.38548	1.65046e-14	0	NA	NA
liver	ENSG00000152078	TMEM56	transmembrane protein 56 [Source:HGNC Symbol;Acc:HGNC:26477]	protein-coding	5.34102	0.000226474	0	NA	NA
liver	ENSG00000175003	SLC22A1	solute carrier family 22 member 1 [Source:HGNC Symbol;Acc:HGNC:10963]	protein-coding	5.32069	1.42665e-09	0	NA	NA
liver	ENSG00000183747	ACSM2A	acyl-CoA synthetase medium chain family member 2A [Source:HGNC Symbol;Acc:HGNC:32017]	protein-coding	5.31488	0.000154213	0	NA	NA
liver	ENSG00000266964	FXYD1	FXYD domain containing ion transport regulator 1 [Source:HGNC Symbol;Acc:HGNC:4025]	protein-coding	5.28975	0.00380396	0	NA	NA
liver	ENSG00000172828	CES3	carboxylesterase 3 [Source:HGNC Symbol;Acc:HGNC:1865]	protein-coding	5.27354	0.00841455	0	NA	NA
liver	ENSG00000163884	KLF15	Kruppel like factor 15 [Source:HGNC Symbol;Acc:HGNC:14536]	protein-coding	5.26677	0.000235446	0	NA	NA
liver	ENSG00000196616	ADH1B	alcohol dehydrogenase 1B (class I), beta polypeptide [Source:HGNC Symbol;Acc:HGNC:250]	protein-coding	5.24241	9.86659e-13	0	NA	NA
liver	ENSG00000168131	OR2B2	olfactory receptor family 2 subfamily B member 2 [Source:HGNC Symbol;Acc:HGNC:13966]	protein-coding	5.18785	0.0162316	0	NA	NA
liver	ENSG00000198099	ADH4	alcohol dehydrogenase 4 (class II), pi polypeptide [Source:HGNC Symbol;Acc:HGNC:252]	protein-coding	5.15746	7.67848e-09	0	NA	NA
liver	ENSG00000239961	LILRA4	leukocyte immunoglobulin like receptor A4 [Source:HGNC Symbol;Acc:HGNC:15503]	protein-coding	5.11799	0.00191391	0	NA	NA
liver	ENSG00000119125	GDA	guanine deaminase [Source:HGNC Symbol;Acc:HGNC:4212]	protein-coding	5.10294	0.00179194	0	NA	NA
liver	ENSG00000215644	GCGR	glucagon receptor [Source:HGNC Symbol;Acc:HGNC:4192]	protein-coding	5.0562	0.00595506	0	NA	NA
liver	ENSG00000172955	ADH6	alcohol dehydrogenase 6 (class V) [Source:HGNC Symbol;Acc:HGNC:255]	protein-coding	5.04451	3.71281e-11	0	NA	NA
liver	ENSG00000108242	CYP2C18	cytochrome P450 family 2 subfamily C member 18 [Source:HGNC Symbol;Acc:HGNC:2620]	protein-coding	5.04242	0.00332098	0	NA	NA
liver	ENSG00000157103	SLC6A1	solute carrier family 6 member 1 [Source:HGNC Symbol;Acc:HGNC:11042]	protein-coding	5.03983	0.000193724	0	NA	NA
liver	ENSG00000080618	CPB2	carboxypeptidase B2 [Source:HGNC Symbol;Acc:HGNC:2300]	protein-coding	5.02226	0.00164343	0	NA	NA
liver	ENSG00000159650	UROC1	urocanate hydratase 1 [Source:HGNC Symbol;Acc:HGNC:26444]	protein-coding	5.01413	0.00428329	0	NA	NA
liver	ENSG00000147724	FAM135B	family with sequence similarity 135 member B [Source:HGNC Symbol;Acc:HGNC:28029]	protein-coding	4.98206	0.00891938	0	NA	NA
liver	ENSG00000062282	DGAT2	diacylglycerol O-acyltransferase 2 [Source:HGNC Symbol;Acc:HGNC:16940]	protein-coding	4.96492	2.37576e-08	0	NA	NA
liver	ENSG00000156222	SLC28A1	solute carrier family 28 member 1 [Source:HGNC Symbol;Acc:HGNC:11001]	protein-coding	4.94674	0.00841455	0	NA	NA
liver	ENSG00000111700	SLCO1B3	solute carrier organic anion transporter family member 1B3 [Source:HGNC Symbol;Acc:HGNC:10961]	protein-coding	4.928	0.00202597	0	NA	NA
liver	ENSG00000021826	CPS1	carbamoyl-phosphate synthase 1 [Source:HGNC Symbol;Acc:HGNC:2323]	protein-coding	4.92298	6.74574e-15	0	NA	NA
liver	ENSG00000144908	ALDH1L1	aldehyde dehydrogenase 1 family member L1 [Source:HGNC Symbol;Acc:HGNC:3978]	protein-coding	4.89391	8.44459e-10	0	NA	NA
liver	ENSG00000170509	HSD17B13	hydroxysteroid 17-beta dehydrogenase 13 [Source:HGNC Symbol;Acc:HGNC:18685]	protein-coding	4.81288	0.0114567	0	NA	NA
liver	ENSG00000019169	MARCO	macrophage receptor with collagenous structure [Source:HGNC Symbol;Acc:HGNC:6895]	protein-coding	4.76699	0.0123943	0	NA	NA
liver	ENSG00000105852	PON3	paraoxonase 3 [Source:HGNC Symbol;Acc:HGNC:9206]	protein-coding	4.72688	0.0190353	0	NA	NA
liver	ENSG00000187758	ADH1A	alcohol dehydrogenase 1A (class I), alpha polypeptide [Source:HGNC Symbol;Acc:HGNC:249]	protein-coding	4.71476	3.99044e-07	0	NA	NA
liver	ENSG00000167775	CD320	CD320 molecule [Source:HGNC Symbol;Acc:HGNC:16692]	protein-coding	4.71386	0.00532729	0	NA	NA
liver	ENSG00000188368	PRR19	proline rich 19 [Source:HGNC Symbol;Acc:HGNC:33728]	protein-coding	4.68384	0.00294525	0	NA	NA
liver	ENSG00000168509	HFE2	hemochromatosis type 2 (juvenile) [Source:HGNC Symbol;Acc:HGNC:4887]	protein-coding	4.61543	0.0154216	0	NA	NA
liver	ENSG00000111181	SLC6A12	solute carrier family 6 member 12 [Source:HGNC Symbol;Acc:HGNC:11045]	protein-coding	4.60762	0.0104272	0	NA	NA
liver	ENSG00000214456	PLIN5	perilipin 5 [Source:HGNC Symbol;Acc:HGNC:33196]	protein-coding	4.53612	0.00975102	0	NA	NA
liver	ENSG00000164406	LEAP2	liver enriched antimicrobial peptide 2 [Source:HGNC Symbol;Acc:HGNC:29571]	protein-coding	4.52883	0.0477301	0	NA	NA
liver	ENSG00000248144	ADH1C	alcohol dehydrogenase 1C (class I), gamma polypeptide [Source:HGNC Symbol;Acc:HGNC:251]	protein-coding	4.4956	0.0174293	0	NA	NA
liver	ENSG00000188338	SLC38A3	solute carrier family 38 member 3 [Source:HGNC Symbol;Acc:HGNC:18044]	protein-coding	4.48541	1.27082e-06	0	NA	NA
liver	ENSG00000214274	ANG	angiogenin [Source:HGNC Symbol;Acc:HGNC:483]	protein-coding	4.48024	0.0293413	0	NA	NA
liver	ENSG00000153446	C16orf89	chromosome 16 open reading frame 89 [Source:HGNC Symbol;Acc:HGNC:28687]	protein-coding	4.43183	0.00873151	0	NA	NA
liver	ENSG00000165376	CLDN2	claudin 2 [Source:HGNC Symbol;Acc:HGNC:2041]	protein-coding	4.42976	0.000102243	0	NA	NA
liver	ENSG00000138075	ABCG5	ATP binding cassette subfamily G member 5 [Source:HGNC Symbol;Acc:HGNC:13886]	protein-coding	4.41446	0.0426801	0	NA	NA
liver	ENSG00000142494	SLC47A1	solute carrier family 47 member 1 [Source:HGNC Symbol;Acc:HGNC:25588]	protein-coding	4.38853	0.0299827	0	NA	NA
liver	ENSG00000116882	HAO2	hydroxyacid oxidase 2 [Source:HGNC Symbol;Acc:HGNC:4810]	protein-coding	4.383	0.00354336	0	NA	NA
liver	ENSG00000066735	KIF26A	kinesin family member 26A [Source:HGNC Symbol;Acc:HGNC:20226]	protein-coding	4.34639	0.00897607	0	NA	NA
liver	ENSG00000138356	AOX1	aldehyde oxidase 1 [Source:HGNC Symbol;Acc:HGNC:553]	protein-coding	4.26544	8.23247e-08	0	NA	NA
liver	ENSG00000204128	C2orf72	chromosome 2 open reading frame 72 [Source:HGNC Symbol;Acc:HGNC:27418]	protein-coding	4.24167	0.000119919	0	NA	NA
liver	ENSG00000161031	PGLYRP2	peptidoglycan recognition protein 2 [Source:HGNC Symbol;Acc:HGNC:30013]	protein-coding	4.224	0.000326398	0	NA	NA
liver	ENSG00000157087	ATP2B2	ATPase plasma membrane Ca2+ transporting 2 [Source:HGNC Symbol;Acc:HGNC:815]	protein-coding	4.11143	0.000611055	0	NA	NA
liver	ENSG00000130707	ASS1	argininosuccinate synthase 1 [Source:HGNC Symbol;Acc:HGNC:758]	protein-coding	4.06634	3.59276e-11	0	NA	NA
liver	ENSG00000099954	CECR2	CECR2, histone acetyl-lysine reader [Source:HGNC Symbol;Acc:HGNC:1840]	protein-coding	4.02801	0.00207813	0	NA	NA
liver	ENSG00000130208	APOC1	apolipoprotein C1 [Source:HGNC Symbol;Acc:HGNC:607]	protein-coding	3.98439	5.07909e-10	0	NA	NA
liver	ENSG00000121410	A1BG	alpha-1-B glycoprotein [Source:HGNC Symbol;Acc:HGNC:5]	protein-coding	3.94467	0.000206563	0	NA	NA
liver	ENSG00000005471	ABCB4	ATP binding cassette subfamily B member 4 [Source:HGNC Symbol;Acc:HGNC:45]	protein-coding	3.89339	0.000146867	0	NA	NA
liver	ENSG00000130294	KIF1A	kinesin family member 1A [Source:HGNC Symbol;Acc:HGNC:888]	protein-coding	3.85537	0.027742	0	NA	NA
liver	ENSG00000112299	VNN1	vanin 1 [Source:HGNC Symbol;Acc:HGNC:12705]	protein-coding	3.84039	0.00362313	0	NA	NA
liver	ENSG00000137474	MYO7A	myosin VIIA [Source:HGNC Symbol;Acc:HGNC:7606]	protein-coding	3.82544	0.00182079	0	NA	NA
liver	ENSG00000170927	PKHD1	PKHD1, fibrocystin/polyductin [Source:HGNC Symbol;Acc:HGNC:9016]	protein-coding	3.79772	0.00701075	0	NA	NA
liver	ENSG00000104825	NFKBIB	NFKB inhibitor beta [Source:HGNC Symbol;Acc:HGNC:7798]	protein-coding	3.79398	0.0304827	0	NA	NA
liver	ENSG00000116761	CTH	cystathionine gamma-lyase [Source:HGNC Symbol;Acc:HGNC:2501]	protein-coding	3.79233	0.0278293	0	NA	NA
liver	ENSG00000137648	TMPRSS4	transmembrane protease, serine 4 [Source:HGNC Symbol;Acc:HGNC:11878]	protein-coding	3.77048	0.000371516	0	NA	NA
liver	ENSG00000142606	MMEL1	membrane metalloendopeptidase like 1 [Source:HGNC Symbol;Acc:HGNC:14668]	protein-coding	3.74922	0.0188641	0	NA	NA
liver	ENSG00000204839	MROH6	maestro heat like repeat family member 6 [Source:HGNC Symbol;Acc:HGNC:27814]	protein-coding	3.68066	0.0396015	0	NA	NA
liver	ENSG00000139540	SLC39A5	solute carrier family 39 member 5 [Source:HGNC Symbol;Acc:HGNC:20502]	protein-coding	3.611	0.000378723	0	NA	NA
liver	ENSG00000108370	RGS9	regulator of G protein signaling 9 [Source:HGNC Symbol;Acc:HGNC:10004]	protein-coding	3.60169	0.0222073	0	NA	NA
liver	ENSG00000203896	LIME1	Lck interacting transmembrane adaptor 1 [Source:HGNC Symbol;Acc:HGNC:26016]	protein-coding	3.59658	0.0402433	0	NA	NA
liver	ENSG00000171222	SCAND1	SCAN domain containing 1 [Source:HGNC Symbol;Acc:HGNC:10566]	protein-coding	3.59073	0.0298356	0	NA	NA
liver	ENSG00000181029	TRAPPC5	trafficking protein particle complex 5 [Source:HGNC Symbol;Acc:HGNC:23067]	protein-coding	3.53138	0.0172384	0	NA	NA
liver	ENSG00000125144	MT1G	metallothionein 1G [Source:HGNC Symbol;Acc:HGNC:7399]	protein-coding	3.52381	0.0479461	0	NA	NA
liver	ENSG00000086696	HSD17B2	hydroxysteroid 17-beta dehydrogenase 2 [Source:HGNC Symbol;Acc:HGNC:5211]	protein-coding	3.51433	0.0154216	0	NA	NA
liver	ENSG00000185352	HS6ST3	heparan sulfate 6-O-sulfotransferase 3 [Source:HGNC Symbol;Acc:HGNC:19134]	protein-coding	3.47632	0.0374768	0	NA	NA
liver	ENSG00000173599	PC	pyruvate carboxylase [Source:HGNC Symbol;Acc:HGNC:8636]	protein-coding	3.45444	7.74756e-07	0	NA	NA
liver	ENSG00000099795	NDUFB7	NADH:ubiquinone oxidoreductase subunit B7 [Source:HGNC Symbol;Acc:HGNC:7702]	protein-coding	3.4345	0.000191358	0	NA	NA
liver	ENSG00000130203	APOE	apolipoprotein E [Source:HGNC Symbol;Acc:HGNC:613]	protein-coding	3.43283	6.69758e-08	0	NA	NA
liver	ENSG00000121068	TBX2	T-box 2 [Source:HGNC Symbol;Acc:HGNC:11597]	protein-coding	3.43264	0.023073	0	NA	NA
liver	ENSG00000166959	MS4A8	membrane spanning 4-domains A8 [Source:HGNC Symbol;Acc:HGNC:13380]	protein-coding	3.41912	0.0442075	0	NA	NA
liver	ENSG00000115286	NDUFS7	NADH:ubiquinone oxidoreductase core subunit S7 [Source:HGNC Symbol;Acc:HGNC:7714]	protein-coding	3.3329	0.00482249	0	NA	NA
liver	ENSG00000143627	PKLR	pyruvate kinase L/R [Source:HGNC Symbol;Acc:HGNC:9020]	protein-coding	3.26601	0.0477352	0	NA	NA
liver	ENSG00000136931	NR5A1	nuclear receptor subfamily 5 group A member 1 [Source:HGNC Symbol;Acc:HGNC:7983]	protein-coding	3.26183	0.0195053	0	NA	NA
liver	ENSG00000183549	ACSM5	acyl-CoA synthetase medium chain family member 5 [Source:HGNC Symbol;Acc:HGNC:26060]	protein-coding	3.20415	0.00558963	0	NA	NA
liver	ENSG00000178814	OPLAH	5-oxoprolinase, ATP-hydrolysing [Source:HGNC Symbol;Acc:HGNC:8149]	protein-coding	3.17901	0.000794965	0	NA	NA
liver	ENSG00000117707	PROX1	prospero homeobox 1 [Source:HGNC Symbol;Acc:HGNC:9459]	protein-coding	3.15928	0.00226774	0	NA	NA
liver	ENSG00000105379	ETFB	electron transfer flavoprotein beta subunit [Source:HGNC Symbol;Acc:HGNC:3482]	protein-coding	3.13492	2.88039e-05	0	NA	NA
liver	ENSG00000184281	TSSC4	tumor suppressing subtransferable candidate 4 [Source:HGNC Symbol;Acc:HGNC:12386]	protein-coding	3.12855	0.017921	0	NA	NA
liver	ENSG00000123453	SARDH	sarcosine dehydrogenase [Source:HGNC Symbol;Acc:HGNC:10536]	protein-coding	3.12174	2.9815e-05	0	NA	NA
liver	ENSG00000177595	PIDD1	p53-induced death domain protein 1 [Source:HGNC Symbol;Acc:HGNC:16491]	protein-coding	3.1148	2.88039e-05	0	NA	NA
liver	ENSG00000083807	SLC27A5	solute carrier family 27 member 5 [Source:HGNC Symbol;Acc:HGNC:10999]	protein-coding	3.10324	6.59333e-07	0	NA	NA
liver	ENSG00000186732	MPPED1	metallophosphoesterase domain containing 1 [Source:HGNC Symbol;Acc:HGNC:1306]	protein-coding	3.09965	8.88591e-06	0	NA	NA
liver	ENSG00000173175	ADCY5	adenylate cyclase 5 [Source:HGNC Symbol;Acc:HGNC:236]	protein-coding	3.09577	0.00387089	0	NA	NA
liver	ENSG00000171766	GATM	glycine amidinotransferase [Source:HGNC Symbol;Acc:HGNC:4175]	protein-coding	3.09319	2.17395e-07	0	NA	NA
liver	ENSG00000205403	CFI	complement factor I [Source:HGNC Symbol;Acc:HGNC:5394]	protein-coding	3.08725	0.00022876	0	NA	NA
liver	ENSG00000169903	TM4SF4	transmembrane 4 L six family member 4 [Source:HGNC Symbol;Acc:HGNC:11856]	protein-coding	3.05703	0.00518617	0	NA	NA
liver	ENSG00000180900	SCRIB	scribbled planar cell polarity protein [Source:HGNC Symbol;Acc:HGNC:30377]	protein-coding	3.04965	1.72051e-05	0	NA	NA
liver	ENSG00000173581	CCDC106	coiled-coil domain containing 106 [Source:HGNC Symbol;Acc:HGNC:30181]	protein-coding	3.03296	0.0442595	0	NA	NA
liver	ENSG00000132840	BHMT2	betaine--homocysteine S-methyltransferase 2 [Source:HGNC Symbol;Acc:HGNC:1048]	protein-coding	3.01998	0.00213494	0	NA	NA
liver	ENSG00000151790	TDO2	tryptophan 2,3-dioxygenase [Source:HGNC Symbol;Acc:HGNC:11708]	protein-coding	2.99607	0.0477352	0	NA	NA
liver	ENSG00000105707	HPN	hepsin [Source:HGNC Symbol;Acc:HGNC:5155]	protein-coding	2.96716	0.017921	0	NA	NA
liver	ENSG00000158125	XDH	xanthine dehydrogenase [Source:HGNC Symbol;Acc:HGNC:12805]	protein-coding	2.93929	0.0375088	0	NA	NA
liver	ENSG00000115255	REEP6	receptor accessory protein 6 [Source:HGNC Symbol;Acc:HGNC:30078]	protein-coding	2.92898	1.89548e-05	0	NA	NA
liver	ENSG00000172663	TMEM134	transmembrane protein 134 [Source:HGNC Symbol;Acc:HGNC:26142]	protein-coding	2.92039	0.0039486	0	NA	NA
liver	ENSG00000162910	MRPL55	mitochondrial ribosomal protein L55 [Source:HGNC Symbol;Acc:HGNC:16686]	protein-coding	2.91048	0.0477352	0	NA	NA
liver	ENSG00000186994	KANK3	KN motif and ankyrin repeat domains 3 [Source:HGNC Symbol;Acc:HGNC:24796]	protein-coding	2.90703	0.0323054	0	NA	NA
liver	ENSG00000128311	TST	thiosulfate sulfurtransferase [Source:HGNC Symbol;Acc:HGNC:12388]	protein-coding	2.87298	0.0100614	0	NA	NA
liver	ENSG00000228300	C19orf24	chromosome 19 open reading frame 24 [Source:HGNC Symbol;Acc:HGNC:26073]	protein-coding	2.85399	0.00609465	0	NA	NA
liver	ENSG00000079462	PAFAH1B3	platelet activating factor acetylhydrolase 1b catalytic subunit 3 [Source:HGNC Symbol;Acc:HGNC:8576]	protein-coding	2.84808	0.000294592	0	NA	NA
liver	ENSG00000173156	RHOD	ras homolog family member D [Source:HGNC Symbol;Acc:HGNC:670]	protein-coding	2.83458	0.000498107	0	NA	NA
liver	ENSG00000101605	MYOM1	myomesin 1 [Source:HGNC Symbol;Acc:HGNC:7613]	protein-coding	2.7987	0.0214404	0	NA	NA
liver	ENSG00000099624	ATP5D	ATP synthase, H+ transporting, mitochondrial F1 complex, delta subunit [Source:HGNC Symbol;Acc:HGNC:837]	protein-coding	2.78759	0.000981082	0	NA	NA
liver	ENSG00000179761	PIPOX	pipecolic acid and sarcosine oxidase [Source:HGNC Symbol;Acc:HGNC:17804]	protein-coding	2.76779	0.000342438	0	NA	NA
liver	ENSG00000137880	GCHFR	GTP cyclohydrolase I feedback regulator [Source:HGNC Symbol;Acc:HGNC:4194]	protein-coding	2.75604	0.0234914	0	NA	NA
liver	ENSG00000002330	BAD	BCL2 associated agonist of cell death [Source:HGNC Symbol;Acc:HGNC:936]	protein-coding	2.75221	0.00912941	0	NA	NA
liver	ENSG00000171159	C9orf16	chromosome 9 open reading frame 16 [Source:HGNC Symbol;Acc:HGNC:17823]	protein-coding	2.72542	0.00457189	0	NA	NA
liver	ENSG00000168389	MFSD2A	major facilitator superfamily domain containing 2A [Source:HGNC Symbol;Acc:HGNC:25897]	protein-coding	2.72396	0.00256138	0	NA	NA
liver	ENSG00000187609	EXD3	exonuclease 3'-5' domain containing 3 [Source:HGNC Symbol;Acc:HGNC:26023]	protein-coding	2.71467	0.0191472	0	NA	NA
liver	ENSG00000160200	CBS	cystathionine-beta-synthase [Source:HGNC Symbol;Acc:HGNC:1550]	protein-coding	2.71154	1.4112e-05	0	NA	NA
liver	ENSG00000160200	CBS	cystathionine-beta-synthase [Source:HGNC Symbol;Acc:HGNC:1550]	protein-coding	2.71154	1.4112e-05	0	NA	NA
liver	ENSG00000179085	DPM3	dolichyl-phosphate mannosyltransferase subunit 3 [Source:HGNC Symbol;Acc:HGNC:3007]	protein-coding	2.70554	0.0376394	0	NA	NA
liver	ENSG00000165092	ALDH1A1	aldehyde dehydrogenase 1 family member A1 [Source:HGNC Symbol;Acc:HGNC:402]	protein-coding	2.70341	0.000259424	0	NA	NA
liver	ENSG00000169750	RAC3	Rac family small GTPase 3 [Source:HGNC Symbol;Acc:HGNC:9803]	protein-coding	2.67918	0.0151985	0	NA	NA
liver	ENSG00000204389	HSPA1A	heat shock protein family A (Hsp70) member 1A [Source:HGNC Symbol;Acc:HGNC:5232]	protein-coding	2.66336	4.8302e-07	0	NA	NA
liver	ENSG00000138030	KHK	ketohexokinase [Source:HGNC Symbol;Acc:HGNC:6315]	protein-coding	2.62287	0.00890322	0	NA	NA
liver	ENSG00000135929	CYP27A1	cytochrome P450 family 27 subfamily A member 1 [Source:HGNC Symbol;Acc:HGNC:2605]	protein-coding	2.60009	2.611e-05	0	NA	NA
liver	ENSG00000130881	LRP3	LDL receptor related protein 3 [Source:HGNC Symbol;Acc:HGNC:6695]	protein-coding	2.5829	0.00145904	0	NA	NA
liver	ENSG00000071655	MBD3	methyl-CpG binding domain protein 3 [Source:HGNC Symbol;Acc:HGNC:6918]	protein-coding	2.54035	3.31593e-05	0	NA	NA
liver	ENSG00000125730	C3	complement C3 [Source:HGNC Symbol;Acc:HGNC:1318]	protein-coding	2.53561	9.00689e-05	0	NA	NA
liver	ENSG00000176978	DPP7	dipeptidyl peptidase 7 [Source:HGNC Symbol;Acc:HGNC:14892]	protein-coding	2.53038	0.000128265	0	NA	NA
liver	ENSG00000142330	CAPN10	calpain 10 [Source:HGNC Symbol;Acc:HGNC:1477]	protein-coding	2.49889	0.0164046	0	NA	NA
liver	ENSG00000100726	TELO2	telomere maintenance 2 [Source:HGNC Symbol;Acc:HGNC:29099]	protein-coding	2.4801	6.21641e-05	0	NA	NA
liver	ENSG00000224389	C4B	complement C4B (Chido blood group) [Source:HGNC Symbol;Acc:HGNC:1324]	protein-coding	2.47256	0.00121941	0	NA	NA
liver	ENSG00000276045	ORAI1	ORAI calcium release-activated calcium modulator 1 [Source:HGNC Symbol;Acc:HGNC:25896]	protein-coding	2.47251	0.0394864	0	NA	NA
liver	ENSG00000135094	SDS	serine dehydratase [Source:HGNC Symbol;Acc:HGNC:10691]	protein-coding	2.47023	0.000282887	0	NA	NA
liver	ENSG00000140691	ARMC5	armadillo repeat containing 5 [Source:HGNC Symbol;Acc:HGNC:25781]	protein-coding	2.46182	0.0110088	0	NA	NA
liver	ENSG00000120915	EPHX2	epoxide hydrolase 2 [Source:HGNC Symbol;Acc:HGNC:3402]	protein-coding	2.46035	0.0137641	0	NA	NA
liver	ENSG00000118520	ARG1	arginase 1 [Source:HGNC Symbol;Acc:HGNC:663]	protein-coding	2.45139	0.0411346	0	NA	NA
liver	ENSG00000163347	CLDN1	claudin 1 [Source:HGNC Symbol;Acc:HGNC:2032]	protein-coding	2.44688	0.017496	0	NA	NA
liver	ENSG00000180155	LYNX1	Ly6/neurotoxin 1 [Source:HGNC Symbol;Acc:HGNC:29604]	protein-coding	2.42106	0.0496288	0	NA	NA
liver	ENSG00000166816	LDHD	lactate dehydrogenase D [Source:HGNC Symbol;Acc:HGNC:19708]	protein-coding	2.41334	0.0478852	0	NA	NA
liver	ENSG00000177943	MAMDC4	MAM domain containing 4 [Source:HGNC Symbol;Acc:HGNC:24083]	protein-coding	2.40963	0.0180636	0	NA	NA
liver	ENSG00000205307	SAP25	Sin3A associated protein 25 [Source:HGNC Symbol;Acc:HGNC:41908]	protein-coding	2.40412	0.00648186	0	NA	NA
liver	ENSG00000147813	NAPRT	nicotinate phosphoribosyltransferase [Source:HGNC Symbol;Acc:HGNC:30450]	protein-coding	2.39843	0.0190353	0	NA	NA
liver	ENSG00000125652	ALKBH7	alkB homolog 7 [Source:HGNC Symbol;Acc:HGNC:21306]	protein-coding	2.37812	0.0331402	0	NA	NA
liver	ENSG00000243649	CFB	complement factor B [Source:HGNC Symbol;Acc:HGNC:1037]	protein-coding	2.37721	0.00786005	0	NA	NA
liver	ENSG00000172725	CORO1B	coronin 1B [Source:HGNC Symbol;Acc:HGNC:2253]	protein-coding	2.36726	0.0106322	0	NA	NA
liver	ENSG00000160182	TFF1	trefoil factor 1 [Source:HGNC Symbol;Acc:HGNC:11755]	protein-coding	2.35481	0.000250201	0	NA	NA
liver	ENSG00000173894	CBX2	chromobox 2 [Source:HGNC Symbol;Acc:HGNC:1552]	protein-coding	2.35314	0.00460891	0	NA	NA
liver	ENSG00000278272	HIST1H3C	histone cluster 1 H3 family member c [Source:HGNC Symbol;Acc:HGNC:4768]	protein-coding	2.35231	0.0001365	0	NA	NA
liver	ENSG00000240972	MIF	macrophage migration inhibitory factor [Source:HGNC Symbol;Acc:HGNC:7097]	protein-coding	2.34923	2.93971e-05	0	NA	NA
liver	ENSG00000167363	FN3K	fructosamine 3 kinase [Source:HGNC Symbol;Acc:HGNC:24822]	protein-coding	2.3455	0.0267109	0	NA	NA
liver	ENSG00000127586	CHTF18	chromosome transmission fidelity factor 18 [Source:HGNC Symbol;Acc:HGNC:18435]	protein-coding	2.34072	0.00534502	0	NA	NA
liver	ENSG00000051523	CYBA	cytochrome b-245 alpha chain [Source:HGNC Symbol;Acc:HGNC:2577]	protein-coding	2.34026	0.0339783	0	NA	NA
liver	ENSG00000181444	ZNF467	zinc finger protein 467 [Source:HGNC Symbol;Acc:HGNC:23154]	protein-coding	2.32993	0.00672333	0	NA	NA
liver	ENSG00000171530	TBCA	tubulin folding cofactor A [Source:HGNC Symbol;Acc:HGNC:11579]	protein-coding	2.32407	0.0433267	0	NA	NA
liver	ENSG00000095906	NUBP2	nucleotide binding protein 2 [Source:HGNC Symbol;Acc:HGNC:8042]	protein-coding	2.30065	0.0172384	0	NA	NA
liver	ENSG00000177192	PUS1	pseudouridylate synthase 1 [Source:HGNC Symbol;Acc:HGNC:15508]	protein-coding	2.28932	0.042757	0	NA	NA
liver	ENSG00000160867	FGFR4	fibroblast growth factor receptor 4 [Source:HGNC Symbol;Acc:HGNC:3691]	protein-coding	2.26074	0.0080501	0	NA	NA
liver	ENSG00000109339	MAPK10	mitogen-activated protein kinase 10 [Source:HGNC Symbol;Acc:HGNC:6872]	protein-coding	2.2546	0.0113039	0	NA	NA
liver	ENSG00000169733	RFNG	RFNG O-fucosylpeptide 3-beta-N-acetylglucosaminyltransferase [Source:HGNC Symbol;Acc:HGNC:9974]	protein-coding	2.25055	0.0374768	0	NA	NA
liver	ENSG00000122490	PQLC1	PQ loop repeat containing 1 [Source:HGNC Symbol;Acc:HGNC:26188]	protein-coding	2.24963	0.00952561	0	NA	NA
liver	ENSG00000101412	E2F1	E2F transcription factor 1 [Source:HGNC Symbol;Acc:HGNC:3113]	protein-coding	2.24914	0.0116142	0	NA	NA
liver	ENSG00000169692	AGPAT2	1-acylglycerol-3-phosphate O-acyltransferase 2 [Source:HGNC Symbol;Acc:HGNC:325]	protein-coding	2.22937	0.0101544	0	NA	NA
liver	ENSG00000007933	FMO3	flavin containing monooxygenase 3 [Source:HGNC Symbol;Acc:HGNC:3771]	protein-coding	2.22415	0.00338556	0	NA	NA
liver	ENSG00000267795	SMIM22	small integral membrane protein 22 [Source:HGNC Symbol;Acc:HGNC:48329]	protein-coding	2.21676	0.00894565	0	NA	NA
liver	ENSG00000183751	TBL3	transducin beta like 3 [Source:HGNC Symbol;Acc:HGNC:11587]	protein-coding	2.21027	0.00904461	0	NA	NA
liver	ENSG00000166825	ANPEP	alanyl aminopeptidase, membrane [Source:HGNC Symbol;Acc:HGNC:500]	protein-coding	2.19342	0.0179465	0	NA	NA
liver	ENSG00000166278	C2	complement C2 [Source:HGNC Symbol;Acc:HGNC:1248]	protein-coding	2.17538	0.000300704	0	NA	NA
liver	ENSG00000110697	PITPNM1	phosphatidylinositol transfer protein membrane associated 1 [Source:HGNC Symbol;Acc:HGNC:9003]	protein-coding	2.17441	0.00256742	0	NA	NA
liver	ENSG00000130762	ARHGEF16	Rho guanine nucleotide exchange factor 16 [Source:HGNC Symbol;Acc:HGNC:15515]	protein-coding	2.16341	0.000335517	0	NA	NA
liver	ENSG00000106538	RARRES2	retinoic acid receptor responder 2 [Source:HGNC Symbol;Acc:HGNC:9868]	protein-coding	2.1544	0.0105961	0	NA	NA
liver	ENSG00000127415	IDUA	iduronidase, alpha-L- [Source:HGNC Symbol;Acc:HGNC:5391]	protein-coding	2.13942	0.00857028	0	NA	NA
liver	ENSG00000106009	BRAT1	BRCA1 associated ATM activator 1 [Source:HGNC Symbol;Acc:HGNC:21701]	protein-coding	2.12202	0.000222212	0	NA	NA
liver	ENSG00000197858	GPAA1	glycosylphosphatidylinositol anchor attachment 1 [Source:HGNC Symbol;Acc:HGNC:4446]	protein-coding	2.11841	0.000311392	0	NA	NA
liver	ENSG00000165140	FBP1	fructose-bisphosphatase 1 [Source:HGNC Symbol;Acc:HGNC:3606]	protein-coding	2.11678	0.000621398	0	NA	NA
liver	ENSG00000105519	CAPS	calcyphosine [Source:HGNC Symbol;Acc:HGNC:1487]	protein-coding	2.10953	0.0202544	0	NA	NA
liver	ENSG00000135686	KLHL36	kelch like family member 36 [Source:HGNC Symbol;Acc:HGNC:17844]	protein-coding	2.10062	0.0461884	0	NA	NA
liver	ENSG00000233276	GPX1	glutathione peroxidase 1 [Source:HGNC Symbol;Acc:HGNC:4553]	protein-coding	2.10029	0.000331386	0	NA	NA
liver	ENSG00000105298	CACTIN	cactin, spliceosome C complex subunit [Source:HGNC Symbol;Acc:HGNC:29938]	protein-coding	2.09348	0.0240787	0	NA	NA
liver	ENSG00000149927	DOC2A	double C2 domain alpha [Source:HGNC Symbol;Acc:HGNC:2985]	protein-coding	2.08682	0.0177906	0	NA	NA
liver	ENSG00000171189	GRIK1	glutamate ionotropic receptor kainate type subunit 1 [Source:HGNC Symbol;Acc:HGNC:4579]	protein-coding	2.08183	0.0201109	0	NA	NA
liver	ENSG00000113790	EHHADH	enoyl-CoA hydratase and 3-hydroxyacyl CoA dehydrogenase [Source:HGNC Symbol;Acc:HGNC:3247]	protein-coding	2.06208	0.027742	0	NA	NA
liver	ENSG00000099889	ARVCF	ARVCF, delta catenin family member [Source:HGNC Symbol;Acc:HGNC:728]	protein-coding	2.06131	0.00224495	0	NA	NA
liver	ENSG00000013016	EHD3	EH domain containing 3 [Source:HGNC Symbol;Acc:HGNC:3244]	protein-coding	2.05253	0.0170619	0	NA	NA
liver	ENSG00000184226	PCDH9	protocadherin 9 [Source:HGNC Symbol;Acc:HGNC:8661]	protein-coding	2.04335	0.0234857	0	NA	NA
liver	ENSG00000204498	NFKBIL1	NFKB inhibitor like 1 [Source:HGNC Symbol;Acc:HGNC:7800]	protein-coding	2.04067	0.0217355	0	NA	NA
liver	ENSG00000079739	PGM1	phosphoglucomutase 1 [Source:HGNC Symbol;Acc:HGNC:8905]	protein-coding	2.0388	0.0477301	0	NA	NA
liver	ENSG00000052344	PRSS8	protease, serine 8 [Source:HGNC Symbol;Acc:HGNC:9491]	protein-coding	2.0388	0.000525868	0	NA	NA
liver	ENSG00000130479	MAP1S	microtubule associated protein 1S [Source:HGNC Symbol;Acc:HGNC:15715]	protein-coding	2.03735	0.00975102	0	NA	NA
liver	ENSG00000060491	OGFR	opioid growth factor receptor [Source:HGNC Symbol;Acc:HGNC:15768]	protein-coding	2.03114	0.00246948	0	NA	NA
liver	ENSG00000174827	PDZK1	PDZ domain containing 1 [Source:HGNC Symbol;Acc:HGNC:8821]	protein-coding	2.0145	0.00220756	0	NA	NA
liver	ENSG00000111275	ALDH2	aldehyde dehydrogenase 2 family (mitochondrial) [Source:HGNC Symbol;Acc:HGNC:404]	protein-coding	2.01437	0.000233824	0	NA	NA
liver	ENSG00000176974	SHMT1	serine hydroxymethyltransferase 1 [Source:HGNC Symbol;Acc:HGNC:10850]	protein-coding	2.005	0.031587	0	NA	NA
liver	ENSG00000169738	DCXR	dicarbonyl and L-xylulose reductase [Source:HGNC Symbol;Acc:HGNC:18985]	protein-coding	1.9932	0.000244265	0	NA	NA
liver	ENSG00000126522	ASL	argininosuccinate lyase [Source:HGNC Symbol;Acc:HGNC:746]	protein-coding	1.99028	0.00210648	0	NA	NA
liver	ENSG00000099821	POLRMT	RNA polymerase mitochondrial [Source:HGNC Symbol;Acc:HGNC:9200]	protein-coding	1.99006	0.0201109	0	NA	NA
liver	ENSG00000101997	CCDC22	coiled-coil domain containing 22 [Source:HGNC Symbol;Acc:HGNC:28909]	protein-coding	1.98937	0.0461884	0	NA	NA
liver	ENSG00000125089	SH3TC1	SH3 domain and tetratricopeptide repeats 1 [Source:HGNC Symbol;Acc:HGNC:26009]	protein-coding	1.98688	0.000853102	0	NA	NA
liver	ENSG00000093010	COMT	catechol-O-methyltransferase [Source:HGNC Symbol;Acc:HGNC:2228]	protein-coding	1.98096	0.00390483	0	NA	NA
liver	ENSG00000125148	MT2A	metallothionein 2A [Source:HGNC Symbol;Acc:HGNC:7406]	protein-coding	1.97776	0.00523958	0	NA	NA
liver	ENSG00000167967	E4F1	E4F transcription factor 1 [Source:HGNC Symbol;Acc:HGNC:3121]	protein-coding	1.97601	0.0394864	0	NA	NA
liver	ENSG00000159214	CCDC24	coiled-coil domain containing 24 [Source:HGNC Symbol;Acc:HGNC:28688]	protein-coding	1.97413	0.0423608	0	NA	NA
liver	ENSG00000143774	GUK1	guanylate kinase 1 [Source:HGNC Symbol;Acc:HGNC:4693]	protein-coding	1.96585	0.000614456	0	NA	NA
liver	ENSG00000244731	C4A	complement C4A (Rodgers blood group) [Source:HGNC Symbol;Acc:HGNC:1323]	protein-coding	1.94826	0.0275788	0	NA	NA
liver	ENSG00000244731	C4A	complement C4A (Rodgers blood group) [Source:HGNC Symbol;Acc:HGNC:1323]	protein-coding	1.94826	0.0275788	0	NA	NA
liver	ENSG00000204539	CDSN	corneodesmosin [Source:HGNC Symbol;Acc:HGNC:1802]	protein-coding	1.94742	0.0242747	0	NA	NA
liver	ENSG00000065717	TLE2	transducin like enhancer of split 2 [Source:HGNC Symbol;Acc:HGNC:11838]	protein-coding	1.94509	0.0414477	0	NA	NA
liver	ENSG00000171219	CDC42BPG	CDC42 binding protein kinase gamma [Source:HGNC Symbol;Acc:HGNC:29829]	protein-coding	1.93255	0.00181764	0	NA	NA
liver	ENSG00000245848	CEBPA	CCAAT/enhancer binding protein alpha [Source:HGNC Symbol;Acc:HGNC:1833]	protein-coding	1.92816	0.0157409	0	NA	NA
liver	ENSG00000105223	PLD3	phospholipase D family member 3 [Source:HGNC Symbol;Acc:HGNC:17158]	protein-coding	1.92322	0.000833039	0	NA	NA
liver	ENSG00000177548	RABEP2	rabaptin, RAB GTPase binding effector protein 2 [Source:HGNC Symbol;Acc:HGNC:24817]	protein-coding	1.922	0.0104187	0	NA	NA
liver	ENSG00000110711	AIP	aryl hydrocarbon receptor interacting protein [Source:HGNC Symbol;Acc:HGNC:358]	protein-coding	1.9197	0.0259573	0	NA	NA
liver	ENSG00000130706	ADRM1	adhesion regulating molecule 1 [Source:HGNC Symbol;Acc:HGNC:15759]	protein-coding	1.91597	0.0144799	0	NA	NA
liver	ENSG00000100258	LMF2	lipase maturation factor 2 [Source:HGNC Symbol;Acc:HGNC:25096]	protein-coding	1.91541	0.000926526	0	NA	NA
liver	ENSG00000261150	EPPK1	epiplakin 1 [Source:HGNC Symbol;Acc:HGNC:15577]	protein-coding	1.9152	0.000853102	0	NA	NA
liver	ENSG00000151726	ACSL1	acyl-CoA synthetase long chain family member 1 [Source:HGNC Symbol;Acc:HGNC:3569]	protein-coding	1.89696	0.000614456	0	NA	NA
liver	ENSG00000182551	ADI1	acireductone dioxygenase 1 [Source:HGNC Symbol;Acc:HGNC:30576]	protein-coding	1.8941	0.00193213	0	NA	NA
liver	ENSG00000127884	ECHS1	enoyl-CoA hydratase, short chain 1 [Source:HGNC Symbol;Acc:HGNC:3151]	protein-coding	1.89169	0.00174384	0	NA	NA
liver	ENSG00000100038	TOP3B	DNA topoisomerase III beta [Source:HGNC Symbol;Acc:HGNC:11993]	protein-coding	1.87071	0.00808947	0	NA	NA
liver	ENSG00000171604	CXXC5	CXXC finger protein 5 [Source:HGNC Symbol;Acc:HGNC:26943]	protein-coding	1.87053	0.0031678	0	NA	NA
liver	ENSG00000126217	MCF2L	MCF.2 cell line derived transforming sequence like [Source:HGNC Symbol;Acc:HGNC:14576]	protein-coding	1.86953	0.00263868	0	NA	NA
liver	ENSG00000112936	C7	complement C7 [Source:HGNC Symbol;Acc:HGNC:1346]	protein-coding	1.86532	0.000768563	0	NA	NA
liver	ENSG00000110046	ATG2A	autophagy related 2A [Source:HGNC Symbol;Acc:HGNC:29028]	protein-coding	1.85619	0.00340982	0	NA	NA
liver	ENSG00000177380	PPFIA3	PTPRF interacting protein alpha 3 [Source:HGNC Symbol;Acc:HGNC:9247]	protein-coding	1.85228	0.0304827	0	NA	NA
liver	ENSG00000146540	C7orf50	chromosome 7 open reading frame 50 [Source:HGNC Symbol;Acc:HGNC:22421]	protein-coding	1.83373	0.0199072	0	NA	NA
liver	ENSG00000073350	LLGL2	LLGL2, scribble cell polarity complex component [Source:HGNC Symbol;Acc:HGNC:6629]	protein-coding	1.81677	0.00237799	0	NA	NA
liver	ENSG00000003989	SLC7A2	solute carrier family 7 member 2 [Source:HGNC Symbol;Acc:HGNC:11060]	protein-coding	1.81565	0.00154413	0	NA	NA
liver	ENSG00000203485	INF2	inverted formin, FH2 and WH2 domain containing [Source:HGNC Symbol;Acc:HGNC:23791]	protein-coding	1.80621	0.00151308	0	NA	NA
liver	ENSG00000184470	TXNRD2	thioredoxin reductase 2 [Source:HGNC Symbol;Acc:HGNC:18155]	protein-coding	1.80471	0.0324311	0	NA	NA
liver	ENSG00000119333	WDR34	WD repeat domain 34 [Source:HGNC Symbol;Acc:HGNC:28296]	protein-coding	1.8029	0.0155462	0	NA	NA
liver	ENSG00000105321	CCDC9	coiled-coil domain containing 9 [Source:HGNC Symbol;Acc:HGNC:24560]	protein-coding	1.79467	0.00595506	0	NA	NA
liver	ENSG00000125520	SLC2A4RG	SLC2A4 regulator [Source:HGNC Symbol;Acc:HGNC:15930]	protein-coding	1.78623	0.0243483	0	NA	NA
liver	ENSG00000169136	ATF5	activating transcription factor 5 [Source:HGNC Symbol;Acc:HGNC:790]	protein-coding	1.76541	0.0217355	0	NA	NA
liver	ENSG00000120885	CLU	clusterin [Source:HGNC Symbol;Acc:HGNC:2095]	protein-coding	1.76342	0.0142836	0	NA	NA
liver	ENSG00000188833	ENTPD8	ectonucleoside triphosphate diphosphohydrolase 8 [Source:HGNC Symbol;Acc:HGNC:24860]	protein-coding	1.75345	0.0470485	0	NA	NA
liver	ENSG00000123572	NRK	Nik related kinase [Source:HGNC Symbol;Acc:HGNC:25391]	protein-coding	1.75216	0.0470019	0	NA	NA
liver	ENSG00000141524	TMC6	transmembrane channel like 6 [Source:HGNC Symbol;Acc:HGNC:18021]	protein-coding	1.74671	0.0104272	0	NA	NA
liver	ENSG00000188566	NDOR1	NADPH dependent diflavin oxidoreductase 1 [Source:HGNC Symbol;Acc:HGNC:29838]	protein-coding	1.73835	0.00912941	0	NA	NA
liver	ENSG00000185507	IRF7	interferon regulatory factor 7 [Source:HGNC Symbol;Acc:HGNC:6122]	protein-coding	1.73546	0.00477331	0	NA	NA
liver	ENSG00000065054	SLC9A3R2	SLC9A3 regulator 2 [Source:HGNC Symbol;Acc:HGNC:11076]	protein-coding	1.73232	0.00511176	0	NA	NA
liver	ENSG00000099849	RASSF7	Ras association domain family member 7 [Source:HGNC Symbol;Acc:HGNC:1166]	protein-coding	1.72993	0.0175517	0	NA	NA
liver	ENSG00000074964	ARHGEF10L	Rho guanine nucleotide exchange factor 10 like [Source:HGNC Symbol;Acc:HGNC:25540]	protein-coding	1.71372	0.0113208	0	NA	NA
liver	ENSG00000169718	DUS1L	dihydrouridine synthase 1 like [Source:HGNC Symbol;Acc:HGNC:30086]	protein-coding	1.70848	0.0200703	0	NA	NA
liver	ENSG00000104884	ERCC2	ERCC excision repair 2, TFIIH core complex helicase subunit [Source:HGNC Symbol;Acc:HGNC:3434]	protein-coding	1.7082	0.039922	0	NA	NA
liver	ENSG00000064961	HMG20B	high mobility group 20B [Source:HGNC Symbol;Acc:HGNC:5002]	protein-coding	1.70647	0.00522695	0	NA	NA
liver	ENSG00000105701	FKBP8	FK506 binding protein 8 [Source:HGNC Symbol;Acc:HGNC:3724]	protein-coding	1.70647	0.00439627	0	NA	NA
liver	ENSG00000124664	SPDEF	SAM pointed domain containing ETS transcription factor [Source:HGNC Symbol;Acc:HGNC:17257]	protein-coding	1.70503	0.0060955	0	NA	NA
liver	ENSG00000188976	NOC2L	NOC2 like nucleolar associated transcriptional repressor [Source:HGNC Symbol;Acc:HGNC:24517]	protein-coding	1.70326	0.00424023	0	NA	NA
liver	ENSG00000160180	TFF3	trefoil factor 3 [Source:HGNC Symbol;Acc:HGNC:11757]	protein-coding	1.69432	0.0033556	0	NA	NA
liver	ENSG00000133243	BTBD2	BTB domain containing 2 [Source:HGNC Symbol;Acc:HGNC:15504]	protein-coding	1.68401	0.00424023	0	NA	NA
liver	ENSG00000197114	ZGPAT	zinc finger CCCH-type and G-patch domain containing [Source:HGNC Symbol;Acc:HGNC:15948]	protein-coding	1.67906	0.0224836	0	NA	NA
liver	ENSG00000121413	ZSCAN18	zinc finger and SCAN domain containing 18 [Source:HGNC Symbol;Acc:HGNC:21037]	protein-coding	1.67888	0.0072264	0	NA	NA
liver	ENSG00000137818	RPLP1	ribosomal protein lateral stalk subunit P1 [Source:HGNC Symbol;Acc:HGNC:10372]	protein-coding	1.6766	0.00836153	0	NA	NA
liver	ENSG00000104957	CCDC130	coiled-coil domain containing 130 [Source:HGNC Symbol;Acc:HGNC:28118]	protein-coding	1.66213	0.0278293	0	NA	NA
liver	ENSG00000178685	PARP10	poly(ADP-ribose) polymerase family member 10 [Source:HGNC Symbol;Acc:HGNC:25895]	protein-coding	1.65909	0.0354066	0	NA	NA
liver	ENSG00000204388	HSPA1B	heat shock protein family A (Hsp70) member 1B [Source:HGNC Symbol;Acc:HGNC:5233]	protein-coding	1.6529	0.00785375	0	NA	NA
liver	ENSG00000155093	PTPRN2	protein tyrosine phosphatase, receptor type N2 [Source:HGNC Symbol;Acc:HGNC:9677]	protein-coding	1.65143	0.0351928	0	NA	NA
liver	ENSG00000140983	RHOT2	ras homolog family member T2 [Source:HGNC Symbol;Acc:HGNC:21169]	protein-coding	1.64981	0.0160667	0	NA	NA
liver	ENSG00000058453	CROCC	ciliary rootlet coiled-coil, rootletin [Source:HGNC Symbol;Acc:HGNC:21299]	protein-coding	1.64274	0.035014	0	NA	NA
liver	ENSG00000167962	ZNF598	zinc finger protein 598 [Source:HGNC Symbol;Acc:HGNC:28079]	protein-coding	1.64266	0.0353567	0	NA	NA
liver	ENSG00000105699	LSR	lipolysis stimulated lipoprotein receptor [Source:HGNC Symbol;Acc:HGNC:29572]	protein-coding	1.63568	0.00665614	0	NA	NA
liver	ENSG00000160957	RECQL4	RecQ like helicase 4 [Source:HGNC Symbol;Acc:HGNC:9949]	protein-coding	1.63013	0.0272949	0	NA	NA
liver	ENSG00000166925	TSC22D4	TSC22 domain family member 4 [Source:HGNC Symbol;Acc:HGNC:21696]	protein-coding	1.62678	0.0261904	0	NA	NA
liver	ENSG00000175221	MED16	mediator complex subunit 16 [Source:HGNC Symbol;Acc:HGNC:17556]	protein-coding	1.62641	0.0183423	0	NA	NA
liver	ENSG00000089248	ERP29	endoplasmic reticulum protein 29 [Source:HGNC Symbol;Acc:HGNC:13799]	protein-coding	1.62519	0.0122528	0	NA	NA
liver	ENSG00000105063	PPP6R1	protein phosphatase 6 regulatory subunit 1 [Source:HGNC Symbol;Acc:HGNC:29195]	protein-coding	1.62506	0.00558963	0	NA	NA
liver	ENSG00000117410	ATP6V0B	ATPase H+ transporting V0 subunit b [Source:HGNC Symbol;Acc:HGNC:861]	protein-coding	1.62453	0.0100614	0	NA	NA
liver	ENSG00000132024	CC2D1A	coiled-coil and C2 domain containing 1A [Source:HGNC Symbol;Acc:HGNC:30237]	protein-coding	1.61334	0.010704	0	NA	NA
liver	ENSG00000123989	CHPF	chondroitin polymerizing factor [Source:HGNC Symbol;Acc:HGNC:24291]	protein-coding	1.60763	0.0142836	0	NA	NA
liver	ENSG00000130589	HELZ2	helicase with zinc finger 2 [Source:HGNC Symbol;Acc:HGNC:30021]	protein-coding	1.59853	0.00558479	0	NA	NA
liver	ENSG00000166123	GPT2	glutamic--pyruvic transaminase 2 [Source:HGNC Symbol;Acc:HGNC:18062]	protein-coding	1.59672	0.0439196	0	NA	NA
liver	ENSG00000013810	TACC3	transforming acidic coiled-coil containing protein 3 [Source:HGNC Symbol;Acc:HGNC:11524]	protein-coding	1.59466	0.0188641	0	NA	NA
liver	ENSG00000095321	CRAT	carnitine O-acetyltransferase [Source:HGNC Symbol;Acc:HGNC:2342]	protein-coding	1.59349	0.0260052	0	NA	NA
liver	ENSG00000103326	CAPN15	calpain 15 [Source:HGNC Symbol;Acc:HGNC:11182]	protein-coding	1.58893	0.0189382	0	NA	NA
liver	ENSG00000061938	TNK2	tyrosine kinase non receptor 2 [Source:HGNC Symbol;Acc:HGNC:19297]	protein-coding	1.58866	0.0120962	0	NA	NA
liver	ENSG00000105229	PIAS4	protein inhibitor of activated STAT 4 [Source:HGNC Symbol;Acc:HGNC:17002]	protein-coding	1.58429	0.0384066	0	NA	NA
liver	ENSG00000186350	RXRA	retinoid X receptor alpha [Source:HGNC Symbol;Acc:HGNC:10477]	protein-coding	1.58142	0.0199391	0	NA	NA
liver	ENSG00000143862	ARL8A	ADP ribosylation factor like GTPase 8A [Source:HGNC Symbol;Acc:HGNC:25192]	protein-coding	1.57715	0.0209181	0	NA	NA
liver	ENSG00000107404	DVL1	dishevelled segment polarity protein 1 [Source:HGNC Symbol;Acc:HGNC:3084]	protein-coding	1.57542	0.0128941	0	NA	NA
liver	ENSG00000127948	POR	cytochrome p450 oxidoreductase [Source:HGNC Symbol;Acc:HGNC:9208]	protein-coding	1.56441	0.00952561	0	NA	NA
liver	ENSG00000185504	FAAP100	Fanconi anemia core complex associated protein 100 [Source:HGNC Symbol;Acc:HGNC:26171]	protein-coding	1.56277	0.0202544	0	NA	NA
liver	ENSG00000100359	SGSM3	small G protein signaling modulator 3 [Source:HGNC Symbol;Acc:HGNC:25228]	protein-coding	1.54778	0.0127528	0	NA	NA
liver	ENSG00000039650	PNKP	polynucleotide kinase 3'-phosphatase [Source:HGNC Symbol;Acc:HGNC:9154]	protein-coding	1.54504	0.0299111	0	NA	NA
liver	ENSG00000276043	UHRF1	ubiquitin like with PHD and ring finger domains 1 [Source:HGNC Symbol;Acc:HGNC:12556]	protein-coding	1.54472	0.0330551	0	NA	NA
liver	ENSG00000181588	MEX3D	mex-3 RNA binding family member D [Source:HGNC Symbol;Acc:HGNC:16734]	protein-coding	1.53783	0.042757	0	NA	NA
liver	ENSG00000106804	C5	complement C5 [Source:HGNC Symbol;Acc:HGNC:1331]	protein-coding	1.5362	0.0260451	0	NA	NA
liver	ENSG00000159692	CTBP1	C-terminal binding protein 1 [Source:HGNC Symbol;Acc:HGNC:2494]	protein-coding	1.53269	0.029111	0	NA	NA
liver	ENSG00000172009	THOP1	thimet oligopeptidase 1 [Source:HGNC Symbol;Acc:HGNC:11793]	protein-coding	1.52433	0.0385952	0	NA	NA
liver	ENSG00000170412	GPRC5C	G protein-coupled receptor class C group 5 member C [Source:HGNC Symbol;Acc:HGNC:13309]	protein-coding	1.51139	0.0265996	0	NA	NA
liver	ENSG00000171298	GAA	glucosidase alpha, acid [Source:HGNC Symbol;Acc:HGNC:4065]	protein-coding	1.50969	0.0152013	0	NA	NA
liver	ENSG00000140564	FURIN	furin, paired basic amino acid cleaving enzyme [Source:HGNC Symbol;Acc:HGNC:8568]	protein-coding	1.50966	0.014521	0	NA	NA
liver	ENSG00000196422	PPP1R26	protein phosphatase 1 regulatory subunit 26 [Source:HGNC Symbol;Acc:HGNC:29089]	protein-coding	1.50818	0.0331402	0	NA	NA
liver	ENSG00000131711	MAP1B	microtubule associated protein 1B [Source:HGNC Symbol;Acc:HGNC:6836]	protein-coding	-1.50312	0.00908025	0	NA	NA
liver	ENSG00000100385	IL2RB	interleukin 2 receptor subunit beta [Source:HGNC Symbol;Acc:HGNC:6009]	protein-coding	-1.50446	0.0433354	0	NA	NA
liver	ENSG00000024422	EHD2	EH domain containing 2 [Source:HGNC Symbol;Acc:HGNC:3243]	protein-coding	-1.52047	0.0141683	0	NA	NA
liver	ENSG00000164309	CMYA5	cardiomyopathy associated 5 [Source:HGNC Symbol;Acc:HGNC:14305]	protein-coding	-1.52224	0.0107784	0	NA	NA
liver	ENSG00000154258	ABCA9	ATP binding cassette subfamily A member 9 [Source:HGNC Symbol;Acc:HGNC:39]	protein-coding	-1.53382	0.041828	0	NA	NA
liver	ENSG00000179241	LDLRAD3	low density lipoprotein receptor class A domain containing 3 [Source:HGNC Symbol;Acc:HGNC:27046]	protein-coding	-1.54034	0.0194011	0	NA	NA
liver	ENSG00000255633	MTRNR2L9	MT-RNR2-like 9 [Source:HGNC Symbol;Acc:HGNC:37166]	protein-coding	-1.54213	0.0145087	0	NA	NA
liver	ENSG00000132274	TRIM22	tripartite motif containing 22 [Source:HGNC Symbol;Acc:HGNC:16379]	protein-coding	-1.55435	0.0177906	0	NA	NA
liver	ENSG00000091592	NLRP1	NLR family pyrin domain containing 1 [Source:HGNC Symbol;Acc:HGNC:14374]	protein-coding	-1.55943	0.0143654	0	NA	NA
liver	ENSG00000159433	STARD9	StAR related lipid transfer domain containing 9 [Source:HGNC Symbol;Acc:HGNC:19162]	protein-coding	-1.56379	0.00841455	0	NA	NA
liver	ENSG00000117020	AKT3	AKT serine/threonine kinase 3 [Source:HGNC Symbol;Acc:HGNC:393]	protein-coding	-1.60569	0.0220924	0	NA	NA
liver	ENSG00000111335	OAS2	2'-5'-oligoadenylate synthetase 2 [Source:HGNC Symbol;Acc:HGNC:8087]	protein-coding	-1.63656	0.0102433	0	NA	NA
liver	ENSG00000188158	NHS	NHS actin remodeling regulator [Source:HGNC Symbol;Acc:HGNC:7820]	protein-coding	-1.64868	0.0299404	0	NA	NA
liver	ENSG00000196628	TCF4	transcription factor 4 [Source:HGNC Symbol;Acc:HGNC:11634]	protein-coding	-1.65454	0.00904461	0	NA	NA
liver	ENSG00000115232	ITGA4	integrin subunit alpha 4 [Source:HGNC Symbol;Acc:HGNC:6140]	protein-coding	-1.6552	0.0221842	0	NA	NA
liver	ENSG00000136997	MYC	MYC proto-oncogene, bHLH transcription factor [Source:HGNC Symbol;Acc:HGNC:7553]	protein-coding	-1.65628	0.0439567	0	NA	NA
liver	ENSG00000155657	TTN	titin [Source:HGNC Symbol;Acc:HGNC:12403]	protein-coding	-1.65787	0.00894565	0	NA	NA
liver	ENSG00000023445	BIRC3	baculoviral IAP repeat containing 3 [Source:HGNC Symbol;Acc:HGNC:591]	protein-coding	-1.66007	0.0290299	0	NA	NA
liver	ENSG00000131016	AKAP12	A-kinase anchoring protein 12 [Source:HGNC Symbol;Acc:HGNC:370]	protein-coding	-1.67946	0.00648186	0	NA	NA
liver	ENSG00000131771	PPP1R1B	protein phosphatase 1 regulatory inhibitor subunit 1B [Source:HGNC Symbol;Acc:HGNC:9287]	protein-coding	-1.68088	0.0397872	0	NA	NA
liver	ENSG00000204740	MALRD1	MAM and LDL receptor class A domain containing 1 [Source:HGNC Symbol;Acc:HGNC:24331]	protein-coding	-1.72336	0.0316782	0	NA	NA
liver	ENSG00000185862	EVI2B	ecotropic viral integration site 2B [Source:HGNC Symbol;Acc:HGNC:3500]	protein-coding	-1.73099	0.00573543	0	NA	NA
liver	ENSG00000266094	RASSF5	Ras association domain family member 5 [Source:HGNC Symbol;Acc:HGNC:17609]	protein-coding	-1.74667	0.02198	0	NA	NA
liver	ENSG00000118971	CCND2	cyclin D2 [Source:HGNC Symbol;Acc:HGNC:1583]	protein-coding	-1.79139	0.0131672	0	NA	NA
liver	ENSG00000060138	YBX3	Y-box binding protein 3 [Source:HGNC Symbol;Acc:HGNC:2428]	protein-coding	-1.79539	0.0211781	0	NA	NA
liver	ENSG00000081237	PTPRC	protein tyrosine phosphatase, receptor type C [Source:HGNC Symbol;Acc:HGNC:9666]	protein-coding	-1.79765	0.00997443	0	NA	NA
liver	ENSG00000138166	DUSP5	dual specificity phosphatase 5 [Source:HGNC Symbol;Acc:HGNC:3071]	protein-coding	-1.8614	0.0227531	0	NA	NA
liver	ENSG00000113657	DPYSL3	dihydropyrimidinase like 3 [Source:HGNC Symbol;Acc:HGNC:3015]	protein-coding	-1.86849	0.000545282	0	NA	NA
liver	ENSG00000129675	ARHGEF6	Rac/Cdc42 guanine nucleotide exchange factor 6 [Source:HGNC Symbol;Acc:HGNC:685]	protein-coding	-1.88064	0.000643882	0	NA	NA
liver	ENSG00000185811	IKZF1	IKAROS family zinc finger 1 [Source:HGNC Symbol;Acc:HGNC:13176]	protein-coding	-1.90964	0.00145904	0	NA	NA
liver	ENSG00000256892	MTRNR2L7	MT-RNR2-like 7 [Source:HGNC Symbol;Acc:HGNC:37164]	protein-coding	-1.91144	0.00164343	0	NA	NA
liver	ENSG00000183160	TMEM119	transmembrane protein 119 [Source:HGNC Symbol;Acc:HGNC:27884]	protein-coding	-1.91152	0.00381789	0	NA	NA
liver	ENSG00000078098	FAP	fibroblast activation protein alpha [Source:HGNC Symbol;Acc:HGNC:3590]	protein-coding	-1.93012	0.00326801	0	NA	NA
liver	ENSG00000080546	SESN1	sestrin 1 [Source:HGNC Symbol;Acc:HGNC:21595]	protein-coding	-1.93215	0.0256095	0	NA	NA
liver	ENSG00000185567	AHNAK2	AHNAK nucleoprotein 2 [Source:HGNC Symbol;Acc:HGNC:20125]	protein-coding	-1.94436	0.00290715	0	NA	NA
liver	ENSG00000054219	LY75	lymphocyte antigen 75 [Source:HGNC Symbol;Acc:HGNC:6729]	protein-coding	-1.95532	0.0354066	0	NA	NA
liver	ENSG00000271043	MTRNR2L2	MT-RNR2-like 2 [Source:HGNC Symbol;Acc:HGNC:37156]	protein-coding	-1.96617	0.00119708	0	NA	NA
liver	ENSG00000026508	CD44	CD44 molecule (Indian blood group) [Source:HGNC Symbol;Acc:HGNC:1681]	protein-coding	-1.97159	0.000278241	0	NA	NA
liver	ENSG00000048740	CELF2	CUGBP Elav-like family member 2 [Source:HGNC Symbol;Acc:HGNC:2550]	protein-coding	-1.97192	0.000784531	0	NA	NA
liver	ENSG00000150687	PRSS23	protease, serine 23 [Source:HGNC Symbol;Acc:HGNC:14370]	protein-coding	-1.97718	0.00908025	0	NA	NA
liver	ENSG00000188211	NCR3LG1	natural killer cell cytotoxicity receptor 3 ligand 1 [Source:HGNC Symbol;Acc:HGNC:42400]	protein-coding	-1.99007	0.0461884	0	NA	NA
liver	ENSG00000185070	FLRT2	fibronectin leucine rich transmembrane protein 2 [Source:HGNC Symbol;Acc:HGNC:3761]	protein-coding	-2.00781	0.0433354	0	NA	NA
liver	ENSG00000198851	CD3E	CD3e molecule [Source:HGNC Symbol;Acc:HGNC:1674]	protein-coding	-2.06843	0.0116743	0	NA	NA
liver	ENSG00000197253	TPSB2	tryptase beta 2 (gene/pseudogene) [Source:HGNC Symbol;Acc:HGNC:14120]	protein-coding	-2.06926	0.00405663	0	NA	NA
liver	ENSG00000086991	NOX4	NADPH oxidase 4 [Source:HGNC Symbol;Acc:HGNC:7891]	protein-coding	-2.08275	0.0320133	0	NA	NA
liver	ENSG00000198795	ZNF521	zinc finger protein 521 [Source:HGNC Symbol;Acc:HGNC:24605]	protein-coding	-2.10091	0.0416849	0	NA	NA
liver	ENSG00000174705	SH3PXD2B	SH3 and PX domains 2B [Source:HGNC Symbol;Acc:HGNC:29242]	protein-coding	-2.10509	0.000123072	0	NA	NA
liver	ENSG00000140937	CDH11	cadherin 11 [Source:HGNC Symbol;Acc:HGNC:1750]	protein-coding	-2.15118	0.00100717	0	NA	NA
liver	ENSG00000136010	ALDH1L2	aldehyde dehydrogenase 1 family member L2 [Source:HGNC Symbol;Acc:HGNC:26777]	protein-coding	-2.15126	0.000226474	0	NA	NA
liver	ENSG00000124813	RUNX2	runt related transcription factor 2 [Source:HGNC Symbol;Acc:HGNC:10472]	protein-coding	-2.15564	0.00188058	0	NA	NA
liver	ENSG00000102096	PIM2	Pim-2 proto-oncogene, serine/threonine kinase [Source:HGNC Symbol;Acc:HGNC:8987]	protein-coding	-2.15709	0.00030629	0	NA	NA
liver	ENSG00000169851	PCDH7	protocadherin 7 [Source:HGNC Symbol;Acc:HGNC:8659]	protein-coding	-2.20098	0.000929301	0	NA	NA
liver	ENSG00000151687	ANKAR	ankyrin and armadillo repeat containing [Source:HGNC Symbol;Acc:HGNC:26350]	protein-coding	-2.20163	0.0478934	0	NA	NA
liver	ENSG00000170571	EMB	embigin [Source:HGNC Symbol;Acc:HGNC:30465]	protein-coding	-2.20744	0.0112201	0	NA	NA
liver	ENSG00000152527	PLEKHH2	pleckstrin homology, MyTH4 and FERM domain containing H2 [Source:HGNC Symbol;Acc:HGNC:30506]	protein-coding	-2.25015	0.00039076	0	NA	NA
liver	ENSG00000137959	IFI44L	interferon induced protein 44 like [Source:HGNC Symbol;Acc:HGNC:17817]	protein-coding	-2.25396	6.38138e-05	0	NA	NA
liver	ENSG00000013725	CD6	CD6 molecule [Source:HGNC Symbol;Acc:HGNC:1691]	protein-coding	-2.26768	0.0439572	0	NA	NA
liver	ENSG00000172986	GXYLT2	glucoside xylosyltransferase 2 [Source:HGNC Symbol;Acc:HGNC:33383]	protein-coding	-2.30779	0.0240787	0	NA	NA
liver	ENSG00000196284	SUPT3H	SPT3 homolog, SAGA and STAGA complex component [Source:HGNC Symbol;Acc:HGNC:11466]	protein-coding	-2.32022	0.0404804	0	NA	NA
liver	ENSG00000091490	SEL1L3	SEL1L family member 3 [Source:HGNC Symbol;Acc:HGNC:29108]	protein-coding	-2.34759	0.000246296	0	NA	NA
liver	ENSG00000048052	HDAC9	histone deacetylase 9 [Source:HGNC Symbol;Acc:HGNC:14065]	protein-coding	-2.35445	0.00573543	0	NA	NA
liver	ENSG00000203737	GPR52	G protein-coupled receptor 52 [Source:HGNC Symbol;Acc:HGNC:4508]	protein-coding	-2.36907	0.0195051	0	NA	NA
liver	ENSG00000123095	BHLHE41	basic helix-loop-helix family member e41 [Source:HGNC Symbol;Acc:HGNC:16617]	protein-coding	-2.38518	0.000101448	0	NA	NA
liver	ENSG00000113319	RASGRF2	Ras protein specific guanine nucleotide releasing factor 2 [Source:HGNC Symbol;Acc:HGNC:9876]	protein-coding	-2.42135	0.0350473	0	NA	NA
liver	ENSG00000158528	PPP1R9A	protein phosphatase 1 regulatory subunit 9A [Source:HGNC Symbol;Acc:HGNC:14946]	protein-coding	-2.42515	0.0240787	0	NA	NA
liver	ENSG00000206538	VGLL3	vestigial like family member 3 [Source:HGNC Symbol;Acc:HGNC:24327]	protein-coding	-2.44523	0.00985416	0	NA	NA
liver	ENSG00000092607	TBX15	T-box 15 [Source:HGNC Symbol;Acc:HGNC:11594]	protein-coding	-2.4585	0.0290299	0	NA	NA
liver	ENSG00000139174	PRICKLE1	prickle planar cell polarity protein 1 [Source:HGNC Symbol;Acc:HGNC:17019]	protein-coding	-2.45923	0.00022876	0	NA	NA
liver	ENSG00000147168	IL2RG	interleukin 2 receptor subunit gamma [Source:HGNC Symbol;Acc:HGNC:6010]	protein-coding	-2.47292	0.00023279	0	NA	NA
liver	ENSG00000164171	ITGA2	integrin subunit alpha 2 [Source:HGNC Symbol;Acc:HGNC:6137]	protein-coding	-2.49302	1.14682e-05	0	NA	NA
liver	ENSG00000254709	IGLL5	immunoglobulin lambda like polypeptide 5 [Source:HGNC Symbol;Acc:HGNC:38476]	protein-coding	-2.49845	1.12384e-05	0	NA	NA
liver	ENSG00000164236	ANKRD33B	ankyrin repeat domain 33B [Source:HGNC Symbol;Acc:HGNC:35240]	protein-coding	-2.50176	0.0477352	0	NA	NA
liver	ENSG00000164949	GEM	GTP binding protein overexpressed in skeletal muscle [Source:HGNC Symbol;Acc:HGNC:4234]	protein-coding	-2.51012	2.42556e-05	0	NA	NA
liver	ENSG00000154310	TNIK	TRAF2 and NCK interacting kinase [Source:HGNC Symbol;Acc:HGNC:30765]	protein-coding	-2.51817	0.0002052	0	NA	NA
liver	ENSG00000105369	CD79A	CD79a molecule [Source:HGNC Symbol;Acc:HGNC:1698]	protein-coding	-2.57131	0.038226	0	NA	NA
liver	ENSG00000164220	F2RL2	coagulation factor II thrombin receptor like 2 [Source:HGNC Symbol;Acc:HGNC:3539]	protein-coding	-2.59812	0.0232145	0	NA	NA
liver	ENSG00000137727	ARHGAP20	Rho GTPase activating protein 20 [Source:HGNC Symbol;Acc:HGNC:18357]	protein-coding	-2.60087	0.0260283	0	NA	NA
liver	ENSG00000165323	FAT3	FAT atypical cadherin 3 [Source:HGNC Symbol;Acc:HGNC:23112]	protein-coding	-2.60301	0.0389312	0	NA	NA
liver	ENSG00000059804	SLC2A3	solute carrier family 2 member 3 [Source:HGNC Symbol;Acc:HGNC:11007]	protein-coding	-2.61283	0.000613069	0	NA	NA
liver	ENSG00000057657	PRDM1	PR/SET domain 1 [Source:HGNC Symbol;Acc:HGNC:9346]	protein-coding	-2.61488	1.95033e-05	0	NA	NA
liver	ENSG00000149534	MS4A2	membrane spanning 4-domains A2 [Source:HGNC Symbol;Acc:HGNC:7316]	protein-coding	-2.62887	0.0347717	0	NA	NA
liver	ENSG00000113739	STC2	stanniocalcin 2 [Source:HGNC Symbol;Acc:HGNC:11374]	protein-coding	-2.63265	0.00154413	0	NA	NA
liver	ENSG00000173068	BNC2	basonuclin 2 [Source:HGNC Symbol;Acc:HGNC:30988]	protein-coding	-2.64634	4.32891e-06	0	NA	NA
liver	ENSG00000115290	GRB14	growth factor receptor bound protein 14 [Source:HGNC Symbol;Acc:HGNC:4565]	protein-coding	-2.65192	0.013981	0	NA	NA
liver	ENSG00000117152	RGS4	regulator of G protein signaling 4 [Source:HGNC Symbol;Acc:HGNC:10000]	protein-coding	-2.6636	0.000847411	0	NA	NA
liver	ENSG00000115165	CYTIP	cytohesin 1 interacting protein [Source:HGNC Symbol;Acc:HGNC:9506]	protein-coding	-2.69258	0.0112052	0	NA	NA
liver	ENSG00000132465	JCHAIN	joining chain of multimeric IgA and IgM [Source:HGNC Symbol;Acc:HGNC:5713]	protein-coding	-2.70348	0.0072264	0	NA	NA
liver	ENSG00000116741	RGS2	regulator of G protein signaling 2 [Source:HGNC Symbol;Acc:HGNC:9998]	protein-coding	-2.72869	0.0427551	0	NA	NA
liver	ENSG00000109846	CRYAB	crystallin alpha B [Source:HGNC Symbol;Acc:HGNC:2389]	protein-coding	-2.74284	0.0385952	0	NA	NA
liver	ENSG00000116824	CD2	CD2 molecule [Source:HGNC Symbol;Acc:HGNC:1639]	protein-coding	-2.7492	0.0389312	0	NA	NA
liver	ENSG00000110427	KIAA1549L	KIAA1549 like [Source:HGNC Symbol;Acc:HGNC:24836]	protein-coding	-2.75034	0.0121923	0	NA	NA
liver	ENSG00000088882	CPXM1	carboxypeptidase X, M14 family member 1 [Source:HGNC Symbol;Acc:HGNC:15771]	protein-coding	-2.75351	0.0427551	0	NA	NA
liver	ENSG00000197635	DPP4	dipeptidyl peptidase 4 [Source:HGNC Symbol;Acc:HGNC:3009]	protein-coding	-2.77348	0.0498886	0	NA	NA
liver	ENSG00000162745	OLFML2B	olfactomedin like 2B [Source:HGNC Symbol;Acc:HGNC:24558]	protein-coding	-2.77401	3.68472e-05	0	NA	NA
liver	ENSG00000130558	OLFM1	olfactomedin 1 [Source:HGNC Symbol;Acc:HGNC:17187]	protein-coding	-2.79495	0.0385952	0	NA	NA
liver	ENSG00000073282	TP63	tumor protein p63 [Source:HGNC Symbol;Acc:HGNC:15979]	protein-coding	-2.82124	0.0131672	0	NA	NA
liver	ENSG00000188452	CERKL	ceramide kinase like [Source:HGNC Symbol;Acc:HGNC:21699]	protein-coding	-2.82232	0.0293407	0	NA	NA
liver	ENSG00000159212	CLIC6	chloride intracellular channel 6 [Source:HGNC Symbol;Acc:HGNC:2065]	protein-coding	-2.84315	7.83965e-05	0	NA	NA
liver	ENSG00000178021	TSPYL6	TSPY like 6 [Source:HGNC Symbol;Acc:HGNC:14521]	protein-coding	-2.86878	0.00311641	0	NA	NA
liver	ENSG00000134531	EMP1	epithelial membrane protein 1 [Source:HGNC Symbol;Acc:HGNC:3333]	protein-coding	-2.89599	5.19369e-08	0	NA	NA
liver	ENSG00000164188	RANBP3L	RAN binding protein 3 like [Source:HGNC Symbol;Acc:HGNC:26353]	protein-coding	-2.89672	0.0433831	0	NA	NA
liver	ENSG00000173200	PARP15	poly(ADP-ribose) polymerase family member 15 [Source:HGNC Symbol;Acc:HGNC:26876]	protein-coding	-2.90381	0.0487791	0	NA	NA
liver	ENSG00000163751	CPA3	carboxypeptidase A3 [Source:HGNC Symbol;Acc:HGNC:2298]	protein-coding	-2.98184	0.0175	0	NA	NA
liver	ENSG00000184258	CDR1	cerebellar degeneration related protein 1 [Source:HGNC Symbol;Acc:HGNC:1798]	protein-coding	-2.98227	2.01075e-06	0	NA	NA
liver	ENSG00000086570	FAT2	FAT atypical cadherin 2 [Source:HGNC Symbol;Acc:HGNC:3596]	protein-coding	-3.05704	0.000149195	0	NA	NA
liver	ENSG00000120738	EGR1	early growth response 1 [Source:HGNC Symbol;Acc:HGNC:3238]	protein-coding	-3.0664	3.51143e-05	0	NA	NA
liver	ENSG00000110777	POU2AF1	POU class 2 associating factor 1 [Source:HGNC Symbol;Acc:HGNC:9211]	protein-coding	-3.07796	2.15101e-06	0	NA	NA
liver	ENSG00000105974	CAV1	caveolin 1 [Source:HGNC Symbol;Acc:HGNC:1527]	protein-coding	-3.09259	0.000488168	0	NA	NA
liver	ENSG00000172236	TPSAB1	tryptase alpha/beta 1 [Source:HGNC Symbol;Acc:HGNC:12019]	protein-coding	-3.10029	0.000871245	0	NA	NA
liver	ENSG00000109472	CPE	carboxypeptidase E [Source:HGNC Symbol;Acc:HGNC:2303]	protein-coding	-3.11155	1.09565e-05	0	NA	NA
liver	ENSG00000167077	MEI1	meiotic double-stranded break formation protein 1 [Source:HGNC Symbol;Acc:HGNC:28613]	protein-coding	-3.12082	0.042757	0	NA	NA
liver	ENSG00000162772	ATF3	activating transcription factor 3 [Source:HGNC Symbol;Acc:HGNC:785]	protein-coding	-3.12678	0.00664768	0	NA	NA
liver	ENSG00000131746	TNS4	tensin 4 [Source:HGNC Symbol;Acc:HGNC:24352]	protein-coding	-3.13379	0.00253665	0	NA	NA
liver	ENSG00000145362	ANK2	ankyrin 2 [Source:HGNC Symbol;Acc:HGNC:493]	protein-coding	-3.21829	1.48404e-05	0	NA	NA
liver	ENSG00000187747	OR52B6	olfactory receptor family 52 subfamily B member 6 [Source:HGNC Symbol;Acc:HGNC:15211]	protein-coding	-3.24779	0.00994396	0	NA	NA
liver	ENSG00000078081	LAMP3	lysosomal associated membrane protein 3 [Source:HGNC Symbol;Acc:HGNC:14582]	protein-coding	-3.26507	0.00886926	0	NA	NA
liver	ENSG00000137265	IRF4	interferon regulatory factor 4 [Source:HGNC Symbol;Acc:HGNC:6119]	protein-coding	-3.27911	9.88124e-07	0	NA	NA
liver	ENSG00000090104	RGS1	regulator of G protein signaling 1 [Source:HGNC Symbol;Acc:HGNC:9991]	protein-coding	-3.28087	0.000199215	0	NA	NA
liver	ENSG00000095015	MAP3K1	mitogen-activated protein kinase kinase kinase 1 [Source:HGNC Symbol;Acc:HGNC:6848]	protein-coding	-3.29846	0.0140849	0	NA	NA
liver	ENSG00000113263	ITK	IL2 inducible T-cell kinase [Source:HGNC Symbol;Acc:HGNC:6171]	protein-coding	-3.41699	0.00118319	0	NA	NA
liver	ENSG00000179388	EGR3	early growth response 3 [Source:HGNC Symbol;Acc:HGNC:3240]	protein-coding	-3.45583	0.00103135	0	NA	NA
liver	ENSG00000170345	FOS	Fos proto-oncogene, AP-1 transcription factor subunit [Source:HGNC Symbol;Acc:HGNC:3796]	protein-coding	-3.54272	7.87265e-08	0	NA	NA
liver	ENSG00000176971	FIBIN	fin bud initiation factor homolog (zebrafish) [Source:HGNC Symbol;Acc:HGNC:33747]	protein-coding	-3.54962	0.00365547	0	NA	NA
liver	ENSG00000157404	KIT	KIT proto-oncogene receptor tyrosine kinase [Source:HGNC Symbol;Acc:HGNC:6342]	protein-coding	-3.56139	5.04784e-05	0	NA	NA
liver	ENSG00000168685	IL7R	interleukin 7 receptor [Source:HGNC Symbol;Acc:HGNC:6024]	protein-coding	-3.56676	0.0252839	0	NA	NA
liver	ENSG00000156738	MS4A1	membrane spanning 4-domains A1 [Source:HGNC Symbol;Acc:HGNC:7315]	protein-coding	-3.64061	0.0119786	0	NA	NA
liver	ENSG00000104213	PDGFRL	platelet derived growth factor receptor like [Source:HGNC Symbol;Acc:HGNC:8805]	protein-coding	-3.71777	0.0142352	0	NA	NA
liver	ENSG00000153283	CD96	CD96 molecule [Source:HGNC Symbol;Acc:HGNC:16892]	protein-coding	-3.73557	0.000241995	0	NA	NA
liver	ENSG00000148053	NTRK2	neurotrophic receptor tyrosine kinase 2 [Source:HGNC Symbol;Acc:HGNC:8032]	protein-coding	-3.75644	6.90842e-07	0	NA	NA
liver	ENSG00000264424	MYH4	myosin heavy chain 4 [Source:HGNC Symbol;Acc:HGNC:7574]	protein-coding	-3.76372	0.0202544	0	NA	NA
liver	ENSG00000111087	GLI1	GLI family zinc finger 1 [Source:HGNC Symbol;Acc:HGNC:4317]	protein-coding	-3.80181	0.0211257	0	NA	NA
liver	ENSG00000135426	TESPA1	thymocyte expressed, positive selection associated 1 [Source:HGNC Symbol;Acc:HGNC:29109]	protein-coding	-3.97471	0.0214221	0	NA	NA
liver	ENSG00000137699	TRIM29	tripartite motif containing 29 [Source:HGNC Symbol;Acc:HGNC:17274]	protein-coding	-4.00949	0.000535486	0	NA	NA
liver	ENSG00000143786	CNIH3	cornichon family AMPA receptor auxiliary protein 3 [Source:HGNC Symbol;Acc:HGNC:26802]	protein-coding	-4.1456	0.00059685	0	NA	NA
liver	ENSG00000122188	LAX1	lymphocyte transmembrane adaptor 1 [Source:HGNC Symbol;Acc:HGNC:26005]	protein-coding	-4.15037	0.00150557	0	NA	NA
liver	ENSG00000150594	ADRA2A	adrenoceptor alpha 2A [Source:HGNC Symbol;Acc:HGNC:281]	protein-coding	-4.22662	0.00256047	0	NA	NA
liver	ENSG00000116132	PRRX1	paired related homeobox 1 [Source:HGNC Symbol;Acc:HGNC:9142]	protein-coding	-4.27858	4.90193e-16	0	NA	NA
liver	ENSG00000143297	FCRL5	Fc receptor like 5 [Source:HGNC Symbol;Acc:HGNC:18508]	protein-coding	-4.35147	4.30596e-05	0	NA	NA
liver	ENSG00000272636	DOC2B	double C2 domain beta [Source:HGNC Symbol;Acc:HGNC:2986]	protein-coding	-4.35516	0.0451487	0	NA	NA
liver	ENSG00000150471	ADGRL3	adhesion G protein-coupled receptor L3 [Source:HGNC Symbol;Acc:HGNC:20974]	protein-coding	-4.4363	0.0443773	0	NA	NA
liver	ENSG00000102802	MEDAG	mesenteric estrogen dependent adipogenesis [Source:HGNC Symbol;Acc:HGNC:25926]	protein-coding	-4.5502	0.0114603	0	NA	NA
liver	ENSG00000172061	LRRC15	leucine rich repeat containing 15 [Source:HGNC Symbol;Acc:HGNC:20818]	protein-coding	-4.55276	0.0414785	0	NA	NA
liver	ENSG00000132185	FCRLA	Fc receptor like A [Source:HGNC Symbol;Acc:HGNC:18504]	protein-coding	-4.67308	0.0414785	0	NA	NA
liver	ENSG00000125740	FOSB	FosB proto-oncogene, AP-1 transcription factor subunit [Source:HGNC Symbol;Acc:HGNC:3797]	protein-coding	-4.70448	8.44459e-10	0	NA	NA
liver	ENSG00000134121	CHL1	cell adhesion molecule L1 like [Source:HGNC Symbol;Acc:HGNC:1939]	protein-coding	-4.73534	0.0348246	0	NA	NA
liver	ENSG00000163599	CTLA4	cytotoxic T-lymphocyte associated protein 4 [Source:HGNC Symbol;Acc:HGNC:2505]	protein-coding	-4.8043	0.0183079	0	NA	NA
liver	ENSG00000108018	SORCS1	sortilin related VPS10 domain containing receptor 1 [Source:HGNC Symbol;Acc:HGNC:16697]	protein-coding	-4.96498	0.0317365	0	NA	NA
liver	ENSG00000017483	SLC38A5	solute carrier family 38 member 5 [Source:HGNC Symbol;Acc:HGNC:18070]	protein-coding	-5.0928	0.0039486	0	NA	NA
liver	ENSG00000157680	DGKI	diacylglycerol kinase iota [Source:HGNC Symbol;Acc:HGNC:2855]	protein-coding	-5.46811	0.00261492	0	NA	NA
liver	ENSG00000168779	SHOX2	short stature homeobox 2 [Source:HGNC Symbol;Acc:HGNC:10854]	protein-coding	-5.48181	0.000191358	0	NA	NA
liver	ENSG00000174944	P2RY14	purinergic receptor P2Y14 [Source:HGNC Symbol;Acc:HGNC:16442]	protein-coding	-5.5441	0.0477301	0	NA	NA
liver	ENSG00000184156	KCNQ3	potassium voltage-gated channel subfamily Q member 3 [Source:HGNC Symbol;Acc:HGNC:6297]	protein-coding	-5.63338	0.0468245	0	NA	NA
liver	ENSG00000198523	PLN	phospholamban [Source:HGNC Symbol;Acc:HGNC:9080]	protein-coding	-5.78931	0.00209225	0	NA	NA
liver	ENSG00000211448	DIO2	iodothyronine deiodinase 2 [Source:HGNC Symbol;Acc:HGNC:2884]	protein-coding	-5.83042	4.55749e-17	0	NA	NA
liver	ENSG00000006071	ABCC8	ATP binding cassette subfamily C member 8 [Source:HGNC Symbol;Acc:HGNC:59]	protein-coding	-5.8818	0.00141281	0	NA	NA
liver	ENSG00000112837	TBX18	T-box 18 [Source:HGNC Symbol;Acc:HGNC:11595]	protein-coding	-6.21665	6.63456e-05	0	NA	NA
liver	ENSG00000196091	MYBPC1	myosin binding protein C, slow type [Source:HGNC Symbol;Acc:HGNC:7549]	protein-coding	-6.2645	0.00522742	0	NA	NA
liver	ENSG00000165383	LRRC18	leucine rich repeat containing 18 [Source:HGNC Symbol;Acc:HGNC:23199]	protein-coding	-7.15682	0.0484593	0	NA	NA
liver	ENSG00000157064	NMNAT2	nicotinamide nucleotide adenylyltransferase 2 [Source:HGNC Symbol;Acc:HGNC:16789]	protein-coding	-7.40398	0.0303577	0	NA	NA
liver	ENSG00000253293	HOXA10	homeobox A10 [Source:HGNC Symbol;Acc:HGNC:5100]	protein-coding	-7.59276	0.019292	0	NA	NA
liver	ENSG00000181023	OR56B1	olfactory receptor family 56 subfamily B member 1 [Source:HGNC Symbol;Acc:HGNC:15245]	protein-coding	-7.61722	0.0195827	0	NA	NA
liver	ENSG00000183303	OR5P2	olfactory receptor family 5 subfamily P member 2 [Source:HGNC Symbol;Acc:HGNC:14783]	protein-coding	-7.82612	0.0426801	0	NA	NA
liver	ENSG00000187918	OR51I2	olfactory receptor family 51 subfamily I member 2 [Source:HGNC Symbol;Acc:HGNC:15201]	protein-coding	-7.87747	0.0351556	0	NA	NA
liver	ENSG00000178363	CALML3	calmodulin like 3 [Source:HGNC Symbol;Acc:HGNC:1452]	protein-coding	-8.13597	0.00512596	0	NA	NA
liver	ENSG00000167749	KLK4	kallikrein related peptidase 4 [Source:HGNC Symbol;Acc:HGNC:6365]	protein-coding	-8.33367	0.00301247	0	NA	NA
liver	ENSG00000089225	TBX5	T-box 5 [Source:HGNC Symbol;Acc:HGNC:11604]	protein-coding	-8.38968	0.000853102	0	NA	NA
liver	ENSG00000186847	KRT14	keratin 14 [Source:HGNC Symbol;Acc:HGNC:6416]	protein-coding	-8.63236	0.000614456	0	NA	NA
