# Supplementary material for: ADAM22/LGI1 complex as a new actionable target for breast cancer brain metastasis
Source: BMC Med. 2020 Nov 19;18:349. doi: 10.1186/s12916-020-01806-4 (PMC7677775; doi:10.1186/s12916-020-01806-4)
Supplement: Supplementary file 4 — Additional file 4: Table S2. Differentially expressed protein coding genes (log2FC +/− 1.5) in ER+ primary breast and matched brain metastatic tumours (N = 9 patients). [file 12916_2020_1806_MOESM4_ESM.xlsx]

## Sheet: Sheet1
Table S2: Differentially expressed protein coding genes (log2FC +/- 1.5) in ER+ primary breast and matched brain metastatic tumours (N=9 patients)
hgnc_symbol	ensembl_gene_id	description	gene_biotype	baseMean	log2FoldChange	padj	stat	regulation	matrisome_db	matrisome_division	matrisome_category	druggable_genome
ADAM22	ENSG00000008277	ADAM metallopeptidase domain 22 [Source:HGNC Symbol;Acc:HGNC:201]	protein_coding	932.892	1.58732	0.000488932	4.32199	UP	1	Matrisome-associated	ECM Regulators	1
AGT	ENSG00000135744	angiotensinogen [Source:HGNC Symbol;Acc:HGNC:333]	protein_coding	1006.92	3.29853	6.17889e-08	6.16479	UP	1	Matrisome-associated	ECM Regulators	1
AMBP	ENSG00000106927	alpha-1-microglobulin/bikunin precursor [Source:HGNC Symbol;Acc:HGNC:453]	protein_coding	199.785	2.0264	0.00718098	3.53752	UP	1	Matrisome-associated	ECM Regulators	1
C1QL1	ENSG00000131094	complement C1q like 1 [Source:HGNC Symbol;Acc:HGNC:24182]	protein_coding	69.1099	3.35831	5.70081e-10	6.93639	UP	1	Matrisome-associated	ECM-affiliated Proteins	1
FCN3	ENSG00000142748	ficolin 3 [Source:HGNC Symbol;Acc:HGNC:3625]	protein_coding	21.706	1.97034	0.000316908	4.43325	UP	1	Matrisome-associated	ECM-affiliated Proteins	1
GDF1	ENSG00000130283	growth differentiation factor 1 [Source:HGNC Symbol;Acc:HGNC:4214]	protein_coding	357.807	2.18923	1.7118e-07	5.98831	UP	1	Matrisome-associated	Secreted Factors	1
GPC5	ENSG00000179399	glypican 5 [Source:HGNC Symbol;Acc:HGNC:4453]	protein_coding	30.2009	2.62535	0.000995178	4.13163	UP	1	Matrisome-associated	ECM-affiliated Proteins	1
ITIH2	ENSG00000151655	inter-alpha-trypsin inhibitor heavy chain 2 [Source:HGNC Symbol;Acc:HGNC:6167]	protein_coding	254.142	3.05228	1.51909e-09	6.78648	UP	1	Matrisome-associated	ECM Regulators	1
LPA	ENSG00000198670	lipoprotein(a) [Source:HGNC Symbol;Acc:HGNC:6667]	protein_coding	188.515	2.42348	0.00830454	3.48555	UP	1	Matrisome-associated	ECM Regulators	1
NRG3	ENSG00000185737	neuregulin 3 [Source:HGNC Symbol;Acc:HGNC:7999]	protein_coding	80.9934	2.80695	1.63957e-06	5.5747	UP	1	Matrisome-associated	Secreted Factors	1
PTN	ENSG00000105894	pleiotrophin [Source:HGNC Symbol;Acc:HGNC:9630]	protein_coding	258.583	1.86289	0.000371986	4.39301	UP	1	Matrisome-associated	Secreted Factors	1
S100B	ENSG00000160307	S100 calcium binding protein B [Source:HGNC Symbol;Acc:HGNC:10500]	protein_coding	153.492	3.2256	1.80395e-08	6.37716	UP	1	Matrisome-associated	Secreted Factors	1
TIMP4	ENSG00000157150	TIMP metallopeptidase inhibitor 4 [Source:HGNC Symbol;Acc:HGNC:11823]	protein_coding	262.347	1.90137	0.0037773	3.74476	UP	1	Matrisome-associated	ECM Regulators	1
GLDN	ENSG00000186417	gliomedin [Source:HGNC Symbol;Acc:HGNC:29514]	protein_coding	106.684	1.81417	0.00071183	4.22372	UP	1	Core matrisome	ECM Glycoproteins	NA
HAPLN2	ENSG00000132702	hyaluronan and proteoglycan link protein 2 [Source:HGNC Symbol;Acc:HGNC:17410]	protein_coding	12.9343	3.08748	0.00317751	3.79683	UP	1	Core matrisome	Proteoglycans	1
IGFBP2	ENSG00000115457	insulin like growth factor binding protein 2 [Source:HGNC Symbol;Acc:HGNC:5471]	protein_coding	1329.08	1.57443	0.000220142	4.52129	UP	1	Core matrisome	ECM Glycoproteins	1
LAMC3	ENSG00000050555	laminin subunit gamma 3 [Source:HGNC Symbol;Acc:HGNC:6494]	protein_coding	1909.58	3.80232	2.62761e-10	7.05014	UP	1	Core matrisome	ECM Glycoproteins	1
LGI1	ENSG00000108231	leucine rich glioma inactivated 1 [Source:HGNC Symbol;Acc:HGNC:6572]	protein_coding	105.987	4.99464	6.09505e-10	6.92591	UP	1	Core matrisome	ECM Glycoproteins	1
NCAN	ENSG00000130287	neurocan [Source:HGNC Symbol;Acc:HGNC:2465]	protein_coding	164.03	7.4006	2.64428e-16	8.88884	UP	1	Core matrisome	Proteoglycans	1
NTNG1	ENSG00000162631	netrin G1 [Source:HGNC Symbol;Acc:HGNC:23319]	protein_coding	49.3846	2.25424	0.0192289	3.17814	UP	1	Core matrisome	ECM Glycoproteins	1
SPOCK3	ENSG00000196104	SPARC/osteonectin, cwcv and kazal like domains proteoglycan 3 [Source:HGNC Symbol;Acc:HGNC:13565]	protein_coding	42.2698	4.70155	8.9152e-07	5.68503	UP	1	Core matrisome	Proteoglycans	1
ADAM12	ENSG00000148848	ADAM metallopeptidase domain 12 [Source:HGNC Symbol;Acc:HGNC:190]	protein_coding	2515.19	-1.88176	5.89195e-09	-6.56075	DOWN	1	Matrisome-associated	ECM Regulators	1
ADAM33	ENSG00000149451	ADAM metallopeptidase domain 33 [Source:HGNC Symbol;Acc:HGNC:15478]	protein_coding	259.334	-2.87112	4.17175e-05	-4.90186	DOWN	1	Matrisome-associated	ECM Regulators	1
ADAMTS12	ENSG00000151388	ADAM metallopeptidase with thrombospondin type 1 motif 12 [Source:HGNC Symbol;Acc:HGNC:14605]	protein_coding	1618.15	-2.39768	1.63957e-06	-5.5746	DOWN	1	Matrisome-associated	ECM Regulators	1
ADAMTS2	ENSG00000087116	ADAM metallopeptidase with thrombospondin type 1 motif 2 [Source:HGNC Symbol;Acc:HGNC:218]	protein_coding	3505.92	-1.58642	0.00448991	-3.69049	DOWN	1	Matrisome-associated	ECM Regulators	1
ADAMTS5	ENSG00000154736	ADAM metallopeptidase with thrombospondin type 1 motif 5 [Source:HGNC Symbol;Acc:HGNC:221]	protein_coding	207.936	-2.32334	6.33629e-06	-5.30256	DOWN	1	Matrisome-associated	ECM Regulators	1
ADAMTSL1	ENSG00000178031	ADAMTS like 1 [Source:HGNC Symbol;Acc:HGNC:14632]	protein_coding	386.233	-1.64789	0.00192039	-3.94582	DOWN	1	Matrisome-associated	ECM Regulators	1
ANGPTL2	ENSG00000136859	angiopoietin like 2 [Source:HGNC Symbol;Acc:HGNC:490]	protein_coding	575.781	-2.24155	1.3625e-07	-6.02868	DOWN	1	Matrisome-associated	Secreted Factors	1
ANXA3	ENSG00000138772	annexin A3 [Source:HGNC Symbol;Acc:HGNC:541]	protein_coding	316.499	-1.55267	0.00479047	-3.66806	DOWN	1	Matrisome-associated	ECM-affiliated Proteins	NA
ANXA8	ENSG00000265190	annexin A8 [Source:HGNC Symbol;Acc:HGNC:546]	protein_coding	84.9329	-2.68778	3.05615e-07	-5.88537	DOWN	1	Matrisome-associated	ECM-affiliated Proteins	NA
ANXA8L1	ENSG00000264230	annexin A8 like 1 [Source:HGNC Symbol;Acc:HGNC:23334]	protein_coding	139.153	-3.52591	2.24173e-06	-5.51243	DOWN	1	Matrisome-associated	ECM-affiliated Proteins	NA
AREG	ENSG00000109321	amphiregulin [Source:HGNC Symbol;Acc:HGNC:651]	protein_coding	31780.2	-1.71258	0.049945	-2.77383	DOWN	1	Matrisome-associated	Secreted Factors	1
CCBE1	ENSG00000183287	collagen and calcium binding EGF domains 1 [Source:HGNC Symbol;Acc:HGNC:29426]	protein_coding	57.0729	-2.55225	0.000894922	-4.16181	DOWN	1	Matrisome-associated	Secreted Factors	NA
CCL11	ENSG00000172156	C-C motif chemokine ligand 11 [Source:HGNC Symbol;Acc:HGNC:10610]	protein_coding	21.2189	-5.20029	2.31069e-05	-5.02961	DOWN	1	Matrisome-associated	Secreted Factors	1
CCL13	ENSG00000181374	C-C motif chemokine ligand 13 [Source:HGNC Symbol;Acc:HGNC:10611]	protein_coding	153.64	-3.36534	0.000913844	-4.15589	DOWN	1	Matrisome-associated	Secreted Factors	1
CCL14	ENSG00000276409	C-C motif chemokine ligand 14 [Source:HGNC Symbol;Acc:HGNC:10612]	protein_coding	403.16	-1.80613	0.021637	-3.13139	DOWN	1	Matrisome-associated	Secreted Factors	1
CCL19	ENSG00000172724	C-C motif chemokine ligand 19 [Source:HGNC Symbol;Acc:HGNC:10617]	protein_coding	74.584	-3.66077	5.51541e-07	-5.77308	DOWN	1	Matrisome-associated	Secreted Factors	1
CCL21	ENSG00000137077	C-C motif chemokine ligand 21 [Source:HGNC Symbol;Acc:HGNC:10620]	protein_coding	22.958	-3.86638	4.37297e-06	-5.38078	DOWN	1	Matrisome-associated	Secreted Factors	1
CCL5	ENSG00000271503	C-C motif chemokine ligand 5 [Source:HGNC Symbol;Acc:HGNC:10632]	protein_coding	144.514	-1.55696	0.00551755	-3.62467	DOWN	1	Matrisome-associated	Secreted Factors	1
CD209	ENSG00000090659	CD209 molecule [Source:HGNC Symbol;Acc:HGNC:1641]	protein_coding	419.059	-1.97019	0.00226414	-3.89605	DOWN	1	Matrisome-associated	ECM-affiliated Proteins	1
CHRDL1	ENSG00000101938	chordin like 1 [Source:HGNC Symbol;Acc:HGNC:29861]	protein_coding	320.029	-2.20575	0.00342364	-3.77654	DOWN	1	Matrisome-associated	Secreted Factors	1
CLEC10A	ENSG00000132514	C-type lectin domain containing 10A [Source:HGNC Symbol;Acc:HGNC:16916]	protein_coding	65.9962	-2.90396	0.000506969	-4.31293	DOWN	1	Matrisome-associated	ECM-affiliated Proteins	1
CLEC17A	ENSG00000187912	C-type lectin domain containing 17A [Source:HGNC Symbol;Acc:HGNC:34520]	protein_coding	36.9815	-1.8759	0.0191511	-3.1796	DOWN	1	Matrisome-associated	ECM-affiliated Proteins	NA
CST1	ENSG00000170373	cystatin SN [Source:HGNC Symbol;Acc:HGNC:2473]	protein_coding	631.254	-2.32824	0.00080458	-4.19033	DOWN	1	Matrisome-associated	ECM Regulators	1
CST2	ENSG00000170369	cystatin SA [Source:HGNC Symbol;Acc:HGNC:2474]	protein_coding	120.814	-2.74451	0.00175489	-3.9735	DOWN	1	Matrisome-associated	ECM Regulators	1
CTSG	ENSG00000100448	cathepsin G [Source:HGNC Symbol;Acc:HGNC:2532]	protein_coding	47.6119	-3.51677	3.30589e-06	-5.43859	DOWN	1	Matrisome-associated	ECM Regulators	1
CTSK	ENSG00000143387	cathepsin K [Source:HGNC Symbol;Acc:HGNC:2536]	protein_coding	3755.39	-2.32599	1.86426e-08	-6.37057	DOWN	1	Matrisome-associated	ECM Regulators	1
CXCL12	ENSG00000107562	C-X-C motif chemokine ligand 12 [Source:HGNC Symbol;Acc:HGNC:10672]	protein_coding	1543.57	-1.88917	0.000316422	-4.43395	DOWN	1	Matrisome-associated	Secreted Factors	1
CXCL9	ENSG00000138755	C-X-C motif chemokine ligand 9 [Source:HGNC Symbol;Acc:HGNC:7098]	protein_coding	183.935	-3.6337	3.37909e-06	-5.43358	DOWN	1	Matrisome-associated	Secreted Factors	1
F13A1	ENSG00000124491	coagulation factor XIII A chain [Source:HGNC Symbol;Acc:HGNC:3531]	protein_coding	2833.31	-2.57609	3.67089e-05	-4.92968	DOWN	1	Matrisome-associated	ECM Regulators	1
FASLG	ENSG00000117560	Fas ligand [Source:HGNC Symbol;Acc:HGNC:11936]	protein_coding	31.1425	-2.59963	7.97546e-07	-5.70641	DOWN	1	Matrisome-associated	Secreted Factors	1
FCN1	ENSG00000085265	ficolin 1 [Source:HGNC Symbol;Acc:HGNC:3623]	protein_coding	128.612	-2.62879	1.94828e-07	-5.96612	DOWN	1	Matrisome-associated	ECM-affiliated Proteins	1
FGF10	ENSG00000070193	fibroblast growth factor 10 [Source:HGNC Symbol;Acc:HGNC:3666]	protein_coding	65.3469	-5.50329	8.26638e-12	-7.56281	DOWN	1	Matrisome-associated	Secreted Factors	1
FGF7	ENSG00000140285	fibroblast growth factor 7 [Source:HGNC Symbol;Acc:HGNC:3685]	protein_coding	213.437	-3.22654	4.11208e-07	-5.82908	DOWN	1	Matrisome-associated	Secreted Factors	1
FST	ENSG00000134363	follistatin [Source:HGNC Symbol;Acc:HGNC:3971]	protein_coding	228.431	-2.847	7.48164e-05	-4.77253	DOWN	1	Matrisome-associated	Secreted Factors	1
GDF6	ENSG00000156466	growth differentiation factor 6 [Source:HGNC Symbol;Acc:HGNC:4221]	protein_coding	36.5047	-2.27323	0.0154276	-3.26494	DOWN	1	Matrisome-associated	Secreted Factors	1
GREM1	ENSG00000166923	gremlin 1, DAN family BMP antagonist [Source:HGNC Symbol;Acc:HGNC:2001]	protein_coding	158.6	-3.14227	6.58943e-12	-7.59643	DOWN	1	Matrisome-associated	ECM-affiliated Proteins	1
HTRA3	ENSG00000170801	HtrA serine peptidase 3 [Source:HGNC Symbol;Acc:HGNC:30406]	protein_coding	840.154	-2.73059	9.18289e-13	-7.85611	DOWN	1	Matrisome-associated	ECM Regulators	1
IGF1	ENSG00000017427	insulin like growth factor 1 [Source:HGNC Symbol;Acc:HGNC:5464]	protein_coding	396.541	-2.23975	0.000184223	-4.56583	DOWN	1	Matrisome-associated	Secreted Factors	1
IGF2	ENSG00000167244	insulin like growth factor 2 [Source:HGNC Symbol;Acc:HGNC:5466]	protein_coding	124.577	-1.50426	0.0385127	-2.89441	DOWN	1	Matrisome-associated	Secreted Factors	1
IL6	ENSG00000136244	interleukin 6 [Source:HGNC Symbol;Acc:HGNC:6018]	protein_coding	62.2928	-3.23919	5.87993e-08	-6.17405	DOWN	1	Matrisome-associated	Secreted Factors	1
INHBA	ENSG00000122641	inhibin beta A subunit [Source:HGNC Symbol;Acc:HGNC:6066]	protein_coding	516.908	-1.82796	0.000499748	-4.31681	DOWN	1	Matrisome-associated	Secreted Factors	1
ISM1	ENSG00000101230	isthmin 1 [Source:HGNC Symbol;Acc:HGNC:16213]	protein_coding	347.547	-1.74009	0.000983125	-4.13535	DOWN	1	Matrisome-associated	Secreted Factors	NA
LOX	ENSG00000113083	lysyl oxidase [Source:HGNC Symbol;Acc:HGNC:6664]	protein_coding	719.396	-2.10783	8.13866e-05	-4.75221	DOWN	1	Matrisome-associated	ECM Regulators	1
LTB	ENSG00000227507	lymphotoxin beta [Source:HGNC Symbol;Acc:HGNC:6711]	protein_coding	21.9699	-2.63007	1.73355e-05	-5.09323	DOWN	1	Matrisome-associated	Secreted Factors	1
MEGF6	ENSG00000162591	multiple EGF like domains 6 [Source:HGNC Symbol;Acc:HGNC:3232]	protein_coding	904.879	-1.57612	0.00178243	-3.9692	DOWN	1	Matrisome-associated	Secreted Factors	NA
MMP1	ENSG00000196611	matrix metallopeptidase 1 [Source:HGNC Symbol;Acc:HGNC:7155]	protein_coding	446.972	-3.87305	4.58516e-05	-4.88077	DOWN	1	Matrisome-associated	ECM Regulators	1
MMP10	ENSG00000166670	matrix metallopeptidase 10 [Source:HGNC Symbol;Acc:HGNC:7156]	protein_coding	48.2613	-2.36914	0.0113237	-3.37782	DOWN	1	Matrisome-associated	ECM Regulators	1
MMP11	ENSG00000099953	matrix metallopeptidase 11 [Source:HGNC Symbol;Acc:HGNC:7157]	protein_coding	3145.53	-3.62408	4.685e-09	-6.5999	DOWN	1	Matrisome-associated	ECM Regulators	1
MMP12	ENSG00000262406	matrix metallopeptidase 12 [Source:HGNC Symbol;Acc:HGNC:7158]	protein_coding	199.812	-3.89354	0.00218485	-3.90727	DOWN	1	Matrisome-associated	ECM Regulators	1
MMP13	ENSG00000137745	matrix metallopeptidase 13 [Source:HGNC Symbol;Acc:HGNC:7159]	protein_coding	578.46	-5.03233	6.34881e-11	-7.26824	DOWN	1	Matrisome-associated	ECM Regulators	1
MMP14	ENSG00000157227	matrix metallopeptidase 14 [Source:HGNC Symbol;Acc:HGNC:7160]	protein_coding	2983.68	-1.95466	4.22323e-06	-5.38817	DOWN	1	Matrisome-associated	ECM Regulators	1
MMP2	ENSG00000087245	matrix metallopeptidase 2 [Source:HGNC Symbol;Acc:HGNC:7166]	protein_coding	12843.4	-3.60394	2.09973e-10	-7.08425	DOWN	1	Matrisome-associated	ECM Regulators	1
MMP20	ENSG00000137674	matrix metallopeptidase 20 [Source:HGNC Symbol;Acc:HGNC:7167]	protein_coding	13.5649	-3.5085	0.00484716	-3.66454	DOWN	1	Matrisome-associated	ECM Regulators	1
MMP3	ENSG00000149968	matrix metallopeptidase 3 [Source:HGNC Symbol;Acc:HGNC:7173]	protein_coding	432.613	-9.34808	4.09964e-16	-8.83523	DOWN	1	Matrisome-associated	ECM Regulators	1
MUC12	ENSG00000205277	mucin 12, cell surface associated [Source:HGNC Symbol;Acc:HGNC:7510]	protein_coding	2096.18	-1.86515	0.000595188	-4.26861	DOWN	1	Matrisome-associated	ECM-affiliated Proteins	NA
MUC7	ENSG00000171195	mucin 7, secreted [Source:HGNC Symbol;Acc:HGNC:7518]	protein_coding	27.6776	-4.72222	0.000461133	-4.3388	DOWN	1	Matrisome-associated	ECM-affiliated Proteins	1
NRG1	ENSG00000157168	neuregulin 1 [Source:HGNC Symbol;Acc:HGNC:7997]	protein_coding	106.934	-3.31102	2.86312e-07	-5.89745	DOWN	1	Matrisome-associated	Secreted Factors	1
NTF3	ENSG00000185652	neurotrophin 3 [Source:HGNC Symbol;Acc:HGNC:8023]	protein_coding	18.7249	-2.67456	0.00920178	-3.4498	DOWN	1	Matrisome-associated	Secreted Factors	1
PLAU	ENSG00000122861	plasminogen activator, urokinase [Source:HGNC Symbol;Acc:HGNC:9052]	protein_coding	760.758	-1.99097	0.000570859	-4.27997	DOWN	1	Matrisome-associated	ECM Regulators	1
PLXNC1	ENSG00000136040	plexin C1 [Source:HGNC Symbol;Acc:HGNC:9106]	protein_coding	2426.17	-1.88169	2.2399e-05	-5.03649	DOWN	1	Matrisome-associated	ECM-affiliated Proteins	1
S100A4	ENSG00000196154	S100 calcium binding protein A4 [Source:HGNC Symbol;Acc:HGNC:10494]	protein_coding	1553.86	-1.90899	0.00267429	-3.84986	DOWN	1	Matrisome-associated	Secreted Factors	NA
SCUBE2	ENSG00000175356	signal peptide, CUB domain and EGF like domain containing 2 [Source:HGNC Symbol;Acc:HGNC:30425]	protein_coding	1869.96	-1.55762	0.0473513	-2.79954	DOWN	1	Matrisome-associated	Secreted Factors	1
SEMA3D	ENSG00000153993	semaphorin 3D [Source:HGNC Symbol;Acc:HGNC:10726]	protein_coding	95.7525	-3.36855	8.42953e-07	-5.69518	DOWN	1	Matrisome-associated	ECM-affiliated Proteins	1
SERPINF1	ENSG00000132386	serpin family F member 1 [Source:HGNC Symbol;Acc:HGNC:8824]	protein_coding	2629.22	-2.52883	1.78495e-10	-7.11224	DOWN	1	Matrisome-associated	ECM Regulators	1
SFRP1	ENSG00000104332	secreted frizzled related protein 1 [Source:HGNC Symbol;Acc:HGNC:10776]	protein_coding	67.7263	-2.93303	4.60393e-07	-5.80708	DOWN	1	Matrisome-associated	Secreted Factors	1
SFRP2	ENSG00000145423	secreted frizzled related protein 2 [Source:HGNC Symbol;Acc:HGNC:10777]	protein_coding	2662.76	-3.56673	3.40178e-06	-5.43155	DOWN	1	Matrisome-associated	Secreted Factors	1
SFRP4	ENSG00000106483	secreted frizzled related protein 4 [Source:HGNC Symbol;Acc:HGNC:10778]	protein_coding	2791.14	-2.00485	5.8562e-05	-4.82667	DOWN	1	Matrisome-associated	Secreted Factors	1
SULF1	ENSG00000137573	sulfatase 1 [Source:HGNC Symbol;Acc:HGNC:20391]	protein_coding	7321.87	-2.23341	3.40178e-06	-5.43128	DOWN	1	Matrisome-associated	ECM Regulators	1
TGM5	ENSG00000104055	transglutaminase 5 [Source:HGNC Symbol;Acc:HGNC:11781]	protein_coding	14.6904	-2.31106	0.00642234	-3.5753	DOWN	1	Matrisome-associated	ECM Regulators	1
TNFSF11	ENSG00000120659	TNF superfamily member 11 [Source:HGNC Symbol;Acc:HGNC:11926]	protein_coding	79.83	-2.19463	0.0155037	-3.26254	DOWN	1	Matrisome-associated	Secreted Factors	1
VEGFC	ENSG00000150630	vascular endothelial growth factor C [Source:HGNC Symbol;Acc:HGNC:12682]	protein_coding	162.913	-1.72797	0.000579766	-4.27584	DOWN	1	Matrisome-associated	Secreted Factors	1
WNT10A	ENSG00000135925	Wnt family member 10A [Source:HGNC Symbol;Acc:HGNC:13829]	protein_coding	16.5292	-3.45807	4.87253e-05	-4.86703	DOWN	1	Matrisome-associated	Secreted Factors	1
WNT2	ENSG00000105989	Wnt family member 2 [Source:HGNC Symbol;Acc:HGNC:12780]	protein_coding	123.224	-4.57588	2.42495e-20	-9.90869	DOWN	1	Matrisome-associated	Secreted Factors	1
XCL1	ENSG00000143184	X-C motif chemokine ligand 1 [Source:HGNC Symbol;Acc:HGNC:10645]	protein_coding	8.66926	-2.09293	0.0337572	-2.94923	DOWN	1	Matrisome-associated	Secreted Factors	1
XCL2	ENSG00000143185	X-C motif chemokine ligand 2 [Source:HGNC Symbol;Acc:HGNC:10646]	protein_coding	12.2599	-2.24083	0.0252209	-3.0734	DOWN	1	Matrisome-associated	Secreted Factors	1
ABI3BP	ENSG00000154175	ABI family member 3 binding protein [Source:HGNC Symbol;Acc:HGNC:17265]	protein_coding	3166.83	-2.03556	4.98001e-06	-5.35152	DOWN	1	Core matrisome	ECM Glycoproteins	1
AEBP1	ENSG00000106624	AE binding protein 1 [Source:HGNC Symbol;Acc:HGNC:303]	protein_coding	49741.9	-2.5792	7.28014e-08	-6.13392	DOWN	1	Core matrisome	ECM Glycoproteins	1
ASPN	ENSG00000106819	asporin [Source:HGNC Symbol;Acc:HGNC:14872]	protein_coding	1692.8	-2.28499	0.000139226	-4.63095	DOWN	1	Core matrisome	Proteoglycans	1
CILP	ENSG00000138615	cartilage intermediate layer protein [Source:HGNC Symbol;Acc:HGNC:1980]	protein_coding	637.799	-5.70302	6.34564e-30	-11.9864	DOWN	1	Core matrisome	ECM Glycoproteins	1
COL10A1	ENSG00000123500	collagen type X alpha 1 chain [Source:HGNC Symbol;Acc:HGNC:2185]	protein_coding	14856.4	-2.31108	7.7406e-06	-5.26182	DOWN	1	Core matrisome	Collagens	1
COL12A1	ENSG00000111799	collagen type XII alpha 1 chain [Source:HGNC Symbol;Acc:HGNC:2188]	protein_coding	24992.5	-2.86313	1.273e-08	-6.43505	DOWN	1	Core matrisome	Collagens	1
COL14A1	ENSG00000187955	collagen type XIV alpha 1 chain [Source:HGNC Symbol;Acc:HGNC:2191]	protein_coding	5564.51	-2.63815	4.1793e-06	-5.39169	DOWN	1	Core matrisome	Collagens	1
COL15A1	ENSG00000204291	collagen type XV alpha 1 chain [Source:HGNC Symbol;Acc:HGNC:2192]	protein_coding	3017.27	-2.46421	2.22618e-06	-5.51422	DOWN	1	Core matrisome	Collagens	1
COL1A1	ENSG00000108821	collagen type I alpha 1 chain [Source:HGNC Symbol;Acc:HGNC:2197]	protein_coding	401490	-1.54464	0.00748279	-3.52402	DOWN	1	Core matrisome	Collagens	1
COL1A2	ENSG00000164692	collagen type I alpha 2 chain [Source:HGNC Symbol;Acc:HGNC:2198]	protein_coding	459334	-1.72537	0.00344751	-3.77399	DOWN	1	Core matrisome	Collagens	1
COL3A1	ENSG00000168542	collagen type III alpha 1 chain [Source:HGNC Symbol;Acc:HGNC:2201]	protein_coding	249042	-1.92165	0.00103349	-4.12165	DOWN	1	Core matrisome	Collagens	1
COL5A2	ENSG00000204262	collagen type V alpha 2 chain [Source:HGNC Symbol;Acc:HGNC:2210]	protein_coding	34056.4	-1.50625	0.00453526	-3.68669	DOWN	1	Core matrisome	Collagens	1
COL6A1	ENSG00000142156	collagen type VI alpha 1 chain [Source:HGNC Symbol;Acc:HGNC:2211]	protein_coding	33789.2	-1.74783	0.000864773	-4.17061	DOWN	1	Core matrisome	Collagens	1
COL6A2	ENSG00000142173	collagen type VI alpha 2 chain [Source:HGNC Symbol;Acc:HGNC:2212]	protein_coding	57066.9	-2.07451	3.34372e-05	-4.94921	DOWN	1	Core matrisome	Collagens	1
COL6A3	ENSG00000163359	collagen type VI alpha 3 chain [Source:HGNC Symbol;Acc:HGNC:2213]	protein_coding	79792.9	-2.48052	3.84922e-07	-5.84197	DOWN	1	Core matrisome	Collagens	1
COL6A6	ENSG00000206384	collagen type VI alpha 6 chain [Source:HGNC Symbol;Acc:HGNC:27023]	protein_coding	179.957	-2.16728	5.42912e-06	-5.33327	DOWN	1	Core matrisome	Collagens	1
COL8A2	ENSG00000171812	collagen type VIII alpha 2 chain [Source:HGNC Symbol;Acc:HGNC:2216]	protein_coding	1428.74	-2.332	1.65751e-05	-5.10411	DOWN	1	Core matrisome	Collagens	1
COMP	ENSG00000105664	cartilage oligomeric matrix protein [Source:HGNC Symbol;Acc:HGNC:2227]	protein_coding	4020.59	-3.58413	6.1776e-10	-6.922	DOWN	1	Core matrisome	ECM Glycoproteins	1
CRISPLD2	ENSG00000103196	cysteine rich secretory protein LCCL domain containing 2 [Source:HGNC Symbol;Acc:HGNC:25248]	protein_coding	967.536	-2.25967	1.53609e-10	-7.13513	DOWN	1	Core matrisome	ECM Glycoproteins	1
CTHRC1	ENSG00000164932	collagen triple helix repeat containing 1 [Source:HGNC Symbol;Acc:HGNC:18831]	protein_coding	3058.24	-1.55455	0.00255299	-3.86335	DOWN	1	Core matrisome	ECM Glycoproteins	1
DPT	ENSG00000143196	dermatopontin [Source:HGNC Symbol;Acc:HGNC:3011]	protein_coding	553.083	-6.29834	7.42749e-22	-10.2682	DOWN	1	Core matrisome	ECM Glycoproteins	1
EMILIN1	ENSG00000138080	elastin microfibril interfacer 1 [Source:HGNC Symbol;Acc:HGNC:19880]	protein_coding	484.248	-1.55242	4.17175e-05	-4.90242	DOWN	1	Core matrisome	ECM Glycoproteins	1
EPYC	ENSG00000083782	epiphycan [Source:HGNC Symbol;Acc:HGNC:3053]	protein_coding	33.0912	-4.67652	0.000276499	-4.46705	DOWN	1	Core matrisome	Proteoglycans	1
FBLN2	ENSG00000163520	fibulin 2 [Source:HGNC Symbol;Acc:HGNC:3601]	protein_coding	2158.03	-2.63884	4.26904e-06	-5.38569	DOWN	1	Core matrisome	ECM Glycoproteins	1
FBLN7	ENSG00000144152	fibulin 7 [Source:HGNC Symbol;Acc:HGNC:26740]	protein_coding	65.84	-1.59926	0.0151223	-3.27161	DOWN	1	Core matrisome	ECM Glycoproteins	1
FBN1	ENSG00000166147	fibrillin 1 [Source:HGNC Symbol;Acc:HGNC:3603]	protein_coding	41099.1	-1.74929	0.00149501	-4.0218	DOWN	1	Core matrisome	ECM Glycoproteins	1
FBN2	ENSG00000138829	fibrillin 2 [Source:HGNC Symbol;Acc:HGNC:3604]	protein_coding	932.609	-1.62795	0.00284656	-3.8305	DOWN	1	Core matrisome	ECM Glycoproteins	1
FNDC1	ENSG00000164694	fibronectin type III domain containing 1 [Source:HGNC Symbol;Acc:HGNC:21184]	protein_coding	1692.09	-1.92424	0.00196983	-3.9381	DOWN	1	Core matrisome	ECM Glycoproteins	NA
GAS6	ENSG00000183087	growth arrest specific 6 [Source:HGNC Symbol;Acc:HGNC:4168]	protein_coding	1558	-1.52033	0.000183245	-4.56734	DOWN	1	Core matrisome	ECM Glycoproteins	1
HMCN1	ENSG00000143341	hemicentin 1 [Source:HGNC Symbol;Acc:HGNC:19194]	protein_coding	9933.14	-2.30911	5.77064e-05	-4.83003	DOWN	1	Core matrisome	ECM Glycoproteins	1
HMCN2	ENSG00000148357	hemicentin 2 [Source:HGNC Symbol;Acc:HGNC:21293]	protein_coding	156.874	-3.14071	3.71467e-07	-5.84916	DOWN	1	Core matrisome	ECM Glycoproteins	NA
IGSF10	ENSG00000152580	immunoglobulin superfamily member 10 [Source:HGNC Symbol;Acc:HGNC:26384]	protein_coding	456.474	-2.95293	0.000111072	-4.68234	DOWN	1	Core matrisome	ECM Glycoproteins	NA
LAMC2	ENSG00000058085	laminin subunit gamma 2 [Source:HGNC Symbol;Acc:HGNC:6493]	protein_coding	385.936	-1.97465	4.47973e-06	-5.37485	DOWN	1	Core matrisome	ECM Glycoproteins	1
LUM	ENSG00000139329	lumican [Source:HGNC Symbol;Acc:HGNC:6724]	protein_coding	5760.31	-3.02459	7.71904e-08	-6.12392	DOWN	1	Core matrisome	Proteoglycans	1
MFAP2	ENSG00000117122	microfibril associated protein 2 [Source:HGNC Symbol;Acc:HGNC:7033]	protein_coding	639.917	-2.30055	6.68833e-09	-6.53933	DOWN	1	Core matrisome	ECM Glycoproteins	1
MFAP5	ENSG00000197614	microfibril associated protein 5 [Source:HGNC Symbol;Acc:HGNC:29673]	protein_coding	291.387	-4.4356	3.84603e-08	-6.24943	DOWN	1	Core matrisome	ECM Glycoproteins	1
MXRA5	ENSG00000101825	matrix remodeling associated 5 [Source:HGNC Symbol;Acc:HGNC:7539]	protein_coding	11459.6	-2.9871	5.70029e-11	-7.2852	DOWN	1	Core matrisome	ECM Glycoproteins	NA
PCOLCE2	ENSG00000163710	procollagen C-endopeptidase enhancer 2 [Source:HGNC Symbol;Acc:HGNC:8739]	protein_coding	79.1062	-1.77048	0.0187826	-3.18768	DOWN	1	Core matrisome	ECM Glycoproteins	1
PODN	ENSG00000174348	podocan [Source:HGNC Symbol;Acc:HGNC:23174]	protein_coding	921.243	-3.32614	1.85164e-10	-7.10609	DOWN	1	Core matrisome	Proteoglycans	1
PODNL1	ENSG00000132000	podocan like 1 [Source:HGNC Symbol;Acc:HGNC:26275]	protein_coding	109.508	-1.74407	0.000219289	-4.52304	DOWN	1	Core matrisome	Proteoglycans	1
POSTN	ENSG00000133110	periostin [Source:HGNC Symbol;Acc:HGNC:16953]	protein_coding	21776.2	-2.57216	1.43819e-05	-5.1328	DOWN	1	Core matrisome	ECM Glycoproteins	1
RSPO3	ENSG00000146374	R-spondin 3 [Source:HGNC Symbol;Acc:HGNC:20866]	protein_coding	38.9063	-2.4082	9.59979e-06	-5.2151	DOWN	1	Core matrisome	ECM Glycoproteins	1
SLIT3	ENSG00000184347	slit guidance ligand 3 [Source:HGNC Symbol;Acc:HGNC:11087]	protein_coding	2563.51	-1.89502	9.84222e-05	-4.70869	DOWN	1	Core matrisome	ECM Glycoproteins	1
SPON1	ENSG00000262655	spondin 1 [Source:HGNC Symbol;Acc:HGNC:11252]	protein_coding	708.477	-1.57847	0.00527966	-3.63779	DOWN	1	Core matrisome	ECM Glycoproteins	NA
SRPX	ENSG00000101955	sushi repeat containing protein, X-linked [Source:HGNC Symbol;Acc:HGNC:11309]	protein_coding	255.78	-2.25268	4.08502e-06	-5.39633	DOWN	1	Core matrisome	ECM Glycoproteins	NA
SVEP1	ENSG00000165124	sushi, von Willebrand factor type A, EGF and pentraxin domain containing 1 [Source:HGNC Symbol;Acc:HGNC:15985]	protein_coding	1960.73	-1.79611	0.00103056	-4.12263	DOWN	1	Core matrisome	ECM Glycoproteins	NA
THBS2	ENSG00000186340	thrombospondin 2 [Source:HGNC Symbol;Acc:HGNC:11786]	protein_coding	7975.67	-2.048	1.8394e-05	-5.08057	DOWN	1	Core matrisome	ECM Glycoproteins	1
THBS4	ENSG00000113296	thrombospondin 4 [Source:HGNC Symbol;Acc:HGNC:11788]	protein_coding	1398.16	-3.12289	7.03539e-13	-7.8924	DOWN	1	Core matrisome	ECM Glycoproteins	1
TNC	ENSG00000041982	tenascin C [Source:HGNC Symbol;Acc:HGNC:5318]	protein_coding	8246.61	-2.01184	0.00478993	-3.66865	DOWN	1	Core matrisome	ECM Glycoproteins	1
VCAN	ENSG00000038427	versican [Source:HGNC Symbol;Acc:HGNC:2464]	protein_coding	41856.8	-2.32283	1.63808e-08	-6.39348	DOWN	1	Core matrisome	Proteoglycans	1
WISP1	ENSG00000104415	WNT1 inducible signaling pathway protein 1 [Source:HGNC Symbol;Acc:HGNC:12769]	protein_coding	160.864	-2.28528	4.50826e-05	-4.88454	DOWN	1	Core matrisome	ECM Glycoproteins	1
WISP2	ENSG00000064205	WNT1 inducible signaling pathway protein 2 [Source:HGNC Symbol;Acc:HGNC:12770]	protein_coding	129.631	-4.70111	3.58447e-15	-8.57812	DOWN	1	Core matrisome	ECM Glycoproteins	1
	ENSG00000267477		protein_coding	23.1035	4.9638	9.17798e-06	5.22539	UP	0	NA	NA	NA
	ENSG00000177359		protein_coding	76.986	-1.55525	0.000907874	-4.15787	UP	0	NA	NA	NA
ABCB1	ENSG00000085563	ATP binding cassette subfamily B member 1 [Source:HGNC Symbol;Acc:HGNC:40]	protein_coding	943.443	1.53569	0.00687012	3.55186	UP	0	NA	NA	1
ABCC8	ENSG00000006071	ATP binding cassette subfamily C member 8 [Source:HGNC Symbol;Acc:HGNC:59]	protein_coding	340.237	1.56071	0.0449642	2.82246	UP	0	NA	NA	1
ABCG2	ENSG00000118777	ATP binding cassette subfamily G member 2 (Junior blood group) [Source:HGNC Symbol;Acc:HGNC:74]	protein_coding	378.79	1.9264	7.65999e-06	5.26425	UP	0	NA	NA	1
ACHE	ENSG00000087085	acetylcholinesterase (Cartwright blood group) [Source:HGNC Symbol;Acc:HGNC:108]	protein_coding	38.7905	1.70039	0.00421335	3.71053	UP	0	NA	NA	1
ACSBG1	ENSG00000103740	acyl-CoA synthetase bubblegum family member 1 [Source:HGNC Symbol;Acc:HGNC:29567]	protein_coding	77.4214	3.51226	5.61056e-09	6.56971	UP	0	NA	NA	NA
ACSL6	ENSG00000164398	acyl-CoA synthetase long chain family member 6 [Source:HGNC Symbol;Acc:HGNC:16496]	protein_coding	172.946	1.80895	0.00891801	3.46095	UP	0	NA	NA	NA
ACTL6B	ENSG00000077080	actin like 6B [Source:HGNC Symbol;Acc:HGNC:160]	protein_coding	24.0258	2.34148	0.0237938	3.09599	UP	0	NA	NA	NA
ACTN2	ENSG00000077522	actinin alpha 2 [Source:HGNC Symbol;Acc:HGNC:164]	protein_coding	253.125	2.01083	0.000718117	4.22106	UP	0	NA	NA	1
ADCY2	ENSG00000078295	adenylate cyclase 2 [Source:HGNC Symbol;Acc:HGNC:233]	protein_coding	426.832	1.53658	0.049945	2.77354	UP	0	NA	NA	1
ADCY5	ENSG00000173175	adenylate cyclase 5 [Source:HGNC Symbol;Acc:HGNC:236]	protein_coding	1073.3	1.72134	0.0415236	2.85751	UP	0	NA	NA	1
ADGRB3	ENSG00000135298	adhesion G protein-coupled receptor B3 [Source:HGNC Symbol;Acc:HGNC:945]	protein_coding	249.342	2.27667	0.00893462	3.45973	UP	0	NA	NA	NA
ADORA1	ENSG00000163485	adenosine A1 receptor [Source:HGNC Symbol;Acc:HGNC:262]	protein_coding	16.8162	1.54695	0.00475402	3.67169	UP	0	NA	NA	1
AKAP6	ENSG00000151320	A-kinase anchoring protein 6 [Source:HGNC Symbol;Acc:HGNC:376]	protein_coding	466.913	1.68955	0.000956877	4.14258	UP	0	NA	NA	NA
ALDH1L1	ENSG00000144908	aldehyde dehydrogenase 1 family member L1 [Source:HGNC Symbol;Acc:HGNC:3978]	protein_coding	122.319	2.38834	1.77512e-05	5.08827	UP	0	NA	NA	1
ALDOC	ENSG00000109107	aldolase, fructose-bisphosphate C [Source:HGNC Symbol;Acc:HGNC:418]	protein_coding	516.98	1.63425	0.00281382	3.83418	UP	0	NA	NA	NA
ALOX12B	ENSG00000179477	arachidonate 12-lipoxygenase, 12R type [Source:HGNC Symbol;Acc:HGNC:430]	protein_coding	61.2199	1.94035	0.0148103	3.27954	UP	0	NA	NA	1
ALOX15B	ENSG00000179593	arachidonate 15-lipoxygenase, type B [Source:HGNC Symbol;Acc:HGNC:434]	protein_coding	2385.51	2.25163	0.0186227	3.19153	UP	0	NA	NA	1
AMY2A	ENSG00000243480	amylase, alpha 2A (pancreatic) [Source:HGNC Symbol;Acc:HGNC:477]	protein_coding	111.678	2.3124	0.000300924	4.44663	UP	0	NA	NA	1
ANKRD1	ENSG00000148677	ankyrin repeat domain 1 [Source:HGNC Symbol;Acc:HGNC:15819]	protein_coding	77.0533	1.68546	0.00359644	3.76018	UP	0	NA	NA	NA
AP3B2	ENSG00000103723	adaptor related protein complex 3 beta 2 subunit [Source:HGNC Symbol;Acc:HGNC:567]	protein_coding	259.652	1.94561	4.20115e-06	5.3902	UP	0	NA	NA	NA
APC2	ENSG00000115266	APC2, WNT signaling pathway regulator [Source:HGNC Symbol;Acc:HGNC:24036]	protein_coding	247.119	1.66008	0.000469107	4.33376	UP	0	NA	NA	NA
APLP1	ENSG00000105290	amyloid beta precursor like protein 1 [Source:HGNC Symbol;Acc:HGNC:597]	protein_coding	426.624	2.84277	8.30574e-09	6.50359	UP	0	NA	NA	1
AQP4	ENSG00000171885	aquaporin 4 [Source:HGNC Symbol;Acc:HGNC:637]	protein_coding	689.914	6.36069	1.6365e-24	10.8539	UP	0	NA	NA	1
ARHGDIG	ENSG00000242173	Rho GDP dissociation inhibitor gamma [Source:HGNC Symbol;Acc:HGNC:680]	protein_coding	62.5408	1.80836	0.0191371	3.18033	UP	0	NA	NA	NA
ARNT2	ENSG00000172379	aryl hydrocarbon receptor nuclear translocator 2 [Source:HGNC Symbol;Acc:HGNC:16876]	protein_coding	2201.38	1.5691	4.50431e-08	6.22176	UP	0	NA	NA	NA
ARPP21	ENSG00000172995	cAMP regulated phosphoprotein 21 [Source:HGNC Symbol;Acc:HGNC:16968]	protein_coding	77.6901	4.73522	2.68308e-09	6.69166	UP	0	NA	NA	NA
ATCAY	ENSG00000167654	ATCAY, caytaxin [Source:HGNC Symbol;Acc:HGNC:779]	protein_coding	119.755	3.25161	8.14144e-05	4.75173	UP	0	NA	NA	NA
ATP1A2	ENSG00000018625	ATPase Na+/K+ transporting subunit alpha 2 [Source:HGNC Symbol;Acc:HGNC:800]	protein_coding	2210.75	4.23541	8.4846e-08	6.10816	UP	0	NA	NA	1
ATP1A3	ENSG00000105409	ATPase Na+/K+ transporting subunit alpha 3 [Source:HGNC Symbol;Acc:HGNC:801]	protein_coding	1278.65	2.98852	3.33441e-05	4.95019	UP	0	NA	NA	1
ATP1B2	ENSG00000129244	ATPase Na+/K+ transporting subunit beta 2 [Source:HGNC Symbol;Acc:HGNC:805]	protein_coding	392.326	3.85626	8.73021e-10	6.87086	UP	0	NA	NA	1
ATP2B2	ENSG00000157087	ATPase plasma membrane Ca2+ transporting 2 [Source:HGNC Symbol;Acc:HGNC:815]	protein_coding	656.177	3.32242	8.82093e-05	4.73302	UP	0	NA	NA	1
ATP6V1G2-DDX39B	ENSG00000254870	ATP6V1G2-DDX39B readthrough (NMD candidate) [Source:HGNC Symbol;Acc:HGNC:41999]	protein_coding	103.835	3.70183	2.75464e-05	4.99035	UP	0	NA	NA	NA
ATP8A2	ENSG00000132932	ATPase phospholipid transporting 8A2 [Source:HGNC Symbol;Acc:HGNC:13533]	protein_coding	469.887	1.64373	0.043212	2.84118	UP	0	NA	NA	NA
B3GAT1	ENSG00000109956	beta-1,3-glucuronyltransferase 1 [Source:HGNC Symbol;Acc:HGNC:921]	protein_coding	54.2977	4.12282	2.31069e-05	5.02975	UP	0	NA	NA	NA
BEX1	ENSG00000133169	brain expressed X-linked 1 [Source:HGNC Symbol;Acc:HGNC:1036]	protein_coding	168.444	2.71581	0.00374459	3.74739	UP	0	NA	NA	NA
BEX2	ENSG00000133134	brain expressed X-linked 2 [Source:HGNC Symbol;Acc:HGNC:30933]	protein_coding	193.634	1.58629	1.59337e-05	5.11204	UP	0	NA	NA	NA
BEX5	ENSG00000184515	brain expressed X-linked 5 [Source:HGNC Symbol;Acc:HGNC:27990]	protein_coding	33.2401	1.5783	0.0192367	3.17755	UP	0	NA	NA	NA
BPIFB2	ENSG00000078898	BPI fold containing family B member 2 [Source:HGNC Symbol;Acc:HGNC:16177]	protein_coding	168.759	2.40745	0.00162461	3.99695	UP	0	NA	NA	1
BRINP1	ENSG00000078725	BMP/retinoic acid inducible neural specific 1 [Source:HGNC Symbol;Acc:HGNC:2687]	protein_coding	60.3025	2.10901	0.0161773	3.24524	UP	0	NA	NA	NA
C10orf90	ENSG00000154493	chromosome 10 open reading frame 90 [Source:HGNC Symbol;Acc:HGNC:26563]	protein_coding	11.8123	2.11739	0.0105633	3.40276	UP	0	NA	NA	NA
C1orf61	ENSG00000125462	chromosome 1 open reading frame 61 [Source:HGNC Symbol;Acc:HGNC:30780]	protein_coding	113.45	4.35524	1.86813e-12	7.76514	UP	0	NA	NA	NA
C2orf72	ENSG00000204128	chromosome 2 open reading frame 72 [Source:HGNC Symbol;Acc:HGNC:27418]	protein_coding	98.4838	1.72173	0.0347904	2.93741	UP	0	NA	NA	NA
CA10	ENSG00000154975	carbonic anhydrase 10 [Source:HGNC Symbol;Acc:HGNC:1369]	protein_coding	25.355	2.7043	0.0479354	2.79371	UP	0	NA	NA	1
CACNA1I	ENSG00000100346	calcium voltage-gated channel subunit alpha1 I [Source:HGNC Symbol;Acc:HGNC:1396]	protein_coding	184.519	2.15406	8.70037e-05	4.73622	UP	0	NA	NA	1
CADM3	ENSG00000162706	cell adhesion molecule 3 [Source:HGNC Symbol;Acc:HGNC:17601]	protein_coding	280.304	2.02928	0.0114343	3.37407	UP	0	NA	NA	1
CALN1	ENSG00000183166	calneuron 1 [Source:HGNC Symbol;Acc:HGNC:13248]	protein_coding	49.555	4.27524	0.000548167	4.29107	UP	0	NA	NA	NA
CAMK2B	ENSG00000058404	calcium/calmodulin dependent protein kinase II beta [Source:HGNC Symbol;Acc:HGNC:1461]	protein_coding	252.256	3.09741	7.84975e-09	6.5137	UP	0	NA	NA	1
CAMK2N2	ENSG00000163888	calcium/calmodulin dependent protein kinase II inhibitor 2 [Source:HGNC Symbol;Acc:HGNC:24197]	protein_coding	41.6592	2.72573	5.93806e-06	5.31543	UP	0	NA	NA	NA
CAMKV	ENSG00000164076	CaM kinase like vesicle associated [Source:HGNC Symbol;Acc:HGNC:28788]	protein_coding	38.9993	5.34403	0.00012099	4.66397	UP	0	NA	NA	1
CDH18	ENSG00000145526	cadherin 18 [Source:HGNC Symbol;Acc:HGNC:1757]	protein_coding	38.9132	4.69603	0.000219289	4.52288	UP	0	NA	NA	NA
CDH2	ENSG00000170558	cadherin 2 [Source:HGNC Symbol;Acc:HGNC:1759]	protein_coding	1023.62	1.52187	0.0252427	3.07242	UP	0	NA	NA	1
CELF3	ENSG00000159409	CUGBP Elav-like family member 3 [Source:HGNC Symbol;Acc:HGNC:11967]	protein_coding	79.8811	2.41752	0.00771112	3.51439	UP	0	NA	NA	NA
CELF4	ENSG00000101489	CUGBP Elav-like family member 4 [Source:HGNC Symbol;Acc:HGNC:14015]	protein_coding	25.6604	2.52234	0.0035781	3.762	UP	0	NA	NA	NA
CHD5	ENSG00000116254	chromodomain helicase DNA binding protein 5 [Source:HGNC Symbol;Acc:HGNC:16816]	protein_coding	298.534	2.17592	0.0105345	3.40417	UP	0	NA	NA	NA
CHGA	ENSG00000100604	chromogranin A [Source:HGNC Symbol;Acc:HGNC:1929]	protein_coding	146.029	1.86258	0.00909375	3.45388	UP	0	NA	NA	1
CHGB	ENSG00000089199	chromogranin B [Source:HGNC Symbol;Acc:HGNC:1930]	protein_coding	291.553	4.67533	3.08746e-09	6.6684	UP	0	NA	NA	1
CHI3L1	ENSG00000133048	chitinase 3 like 1 [Source:HGNC Symbol;Acc:HGNC:1932]	protein_coding	1308.67	2.47988	1.8628e-15	8.65749	UP	0	NA	NA	1
CHRNA4	ENSG00000101204	cholinergic receptor nicotinic alpha 4 subunit [Source:HGNC Symbol;Acc:HGNC:1958]	protein_coding	43.2699	2.86043	0.00284555	3.83086	UP	0	NA	NA	1
CHRNB2	ENSG00000160716	cholinergic receptor nicotinic beta 2 subunit [Source:HGNC Symbol;Acc:HGNC:1962]	protein_coding	134.341	1.62225	0.0120359	3.35499	UP	0	NA	NA	1
CKMT1A	ENSG00000223572	creatine kinase, mitochondrial 1A [Source:HGNC Symbol;Acc:HGNC:31736]	protein_coding	2464.57	2.14632	5.5827e-09	6.5713	UP	0	NA	NA	NA
CKMT1B	ENSG00000237289	creatine kinase, mitochondrial 1B [Source:HGNC Symbol;Acc:HGNC:1995]	protein_coding	2791.35	1.85581	7.10943e-08	6.13838	UP	0	NA	NA	NA
CLU	ENSG00000120885	clusterin [Source:HGNC Symbol;Acc:HGNC:2095]	protein_coding	20494.9	2.54478	5.56471e-08	6.18417	UP	0	NA	NA	1
CLVS2	ENSG00000146352	clavesin 2 [Source:HGNC Symbol;Acc:HGNC:23046]	protein_coding	39.202	4.51631	0.000473889	4.33065	UP	0	NA	NA	NA
CNDP1	ENSG00000150656	carnosine dipeptidase 1 [Source:HGNC Symbol;Acc:HGNC:20675]	protein_coding	103.905	3.15291	7.53763e-05	4.77019	UP	0	NA	NA	1
CNTNAP4	ENSG00000152910	contactin associated protein like 4 [Source:HGNC Symbol;Acc:HGNC:18747]	protein_coding	115.336	3.96481	7.56504e-09	6.52006	UP	0	NA	NA	1
CPA4	ENSG00000128510	carboxypeptidase A4 [Source:HGNC Symbol;Acc:HGNC:15740]	protein_coding	68.6017	1.65985	0.0192968	3.17625	UP	0	NA	NA	1
CPLX2	ENSG00000145920	complexin 2 [Source:HGNC Symbol;Acc:HGNC:2310]	protein_coding	46.7937	3.4662	0.000121109	4.66307	UP	0	NA	NA	NA
CPNE6	ENSG00000100884	copine 6 [Source:HGNC Symbol;Acc:HGNC:2319]	protein_coding	45.3947	2.12806	0.001948	3.94175	UP	0	NA	NA	NA
CPNE9	ENSG00000144550	copine family member 9 [Source:HGNC Symbol;Acc:HGNC:24336]	protein_coding	40.7343	1.69642	0.00555359	3.62124	UP	0	NA	NA	NA
CRB1	ENSG00000134376	crumbs 1, cell polarity complex component [Source:HGNC Symbol;Acc:HGNC:2343]	protein_coding	101.716	2.19403	0.00209017	3.91987	UP	0	NA	NA	1
CRB2	ENSG00000148204	crumbs 2, cell polarity complex component [Source:HGNC Symbol;Acc:HGNC:18688]	protein_coding	61.9225	2.75467	3.65711e-09	6.63997	UP	0	NA	NA	1
CRHR1	ENSG00000120088	corticotropin releasing hormone receptor 1 [Source:HGNC Symbol;Acc:HGNC:2357]	protein_coding	36.4942	1.6889	0.0479243	2.79414	UP	0	NA	NA	1
CRYAB	ENSG00000109846	crystallin alpha B [Source:HGNC Symbol;Acc:HGNC:2389]	protein_coding	2722.96	2.29818	1.94209e-05	5.0693	UP	0	NA	NA	NA
CRYM	ENSG00000103316	crystallin mu [Source:HGNC Symbol;Acc:HGNC:2418]	protein_coding	284.258	1.95681	0.00561417	3.61736	UP	0	NA	NA	NA
CSAG1	ENSG00000198930	chondrosarcoma associated gene 1 [Source:HGNC Symbol;Acc:HGNC:24294]	protein_coding	180.614	4.47906	3.76568e-06	5.41147	UP	0	NA	NA	NA
CYP4F11	ENSG00000171903	cytochrome P450 family 4 subfamily F member 11 [Source:HGNC Symbol;Acc:HGNC:13265]	protein_coding	149.884	1.7082	0.0242862	3.08833	UP	0	NA	NA	1
DAO	ENSG00000110887	D-amino acid oxidase [Source:HGNC Symbol;Acc:HGNC:2671]	protein_coding	31.7399	4.27919	0.00601272	3.59674	UP	0	NA	NA	1
DGKB	ENSG00000136267	diacylglycerol kinase beta [Source:HGNC Symbol;Acc:HGNC:2850]	protein_coding	74.9172	2.03575	0.0125857	3.33985	UP	0	NA	NA	NA
DGKG	ENSG00000058866	diacylglycerol kinase gamma [Source:HGNC Symbol;Acc:HGNC:2853]	protein_coding	155.072	1.86708	0.00247165	3.87238	UP	0	NA	NA	NA
DIRAS1	ENSG00000176490	DIRAS family GTPase 1 [Source:HGNC Symbol;Acc:HGNC:19127]	protein_coding	34.7295	1.5136	0.0216169	3.13184	UP	0	NA	NA	NA
DIRAS2	ENSG00000165023	DIRAS family GTPase 2 [Source:HGNC Symbol;Acc:HGNC:19323]	protein_coding	20.0289	2.74779	0.0078532	3.50611	UP	0	NA	NA	NA
DLGAP3	ENSG00000116544	DLG associated protein 3 [Source:HGNC Symbol;Acc:HGNC:30368]	protein_coding	337.695	2.38632	0.000542587	4.29369	UP	0	NA	NA	NA
DNAJC22	ENSG00000178401	DnaJ heat shock protein family (Hsp40) member C22 [Source:HGNC Symbol;Acc:HGNC:25802]	protein_coding	140.549	1.64989	0.00450994	3.68884	UP	0	NA	NA	NA
DNAJC6	ENSG00000116675	DnaJ heat shock protein family (Hsp40) member C6 [Source:HGNC Symbol;Acc:HGNC:15469]	protein_coding	399.293	1.5791	0.00224992	3.89834	UP	0	NA	NA	NA
DNER	ENSG00000187957	delta/notch like EGF repeat containing [Source:HGNC Symbol;Acc:HGNC:24456]	protein_coding	318.799	5.11501	1.17498e-10	7.17525	UP	0	NA	NA	NA
DPF3	ENSG00000205683	double PHD fingers 3 [Source:HGNC Symbol;Acc:HGNC:17427]	protein_coding	27.9199	1.99891	0.00311497	3.80438	UP	0	NA	NA	NA
DPP10	ENSG00000175497	dipeptidyl peptidase like 10 [Source:HGNC Symbol;Acc:HGNC:20823]	protein_coding	65.5639	3.52935	0.0014316	4.03262	UP	0	NA	NA	1
DPP6	ENSG00000130226	dipeptidyl peptidase like 6 [Source:HGNC Symbol;Acc:HGNC:3010]	protein_coding	118.572	4.14756	1.58632e-08	6.39917	UP	0	NA	NA	1
DPYSL5	ENSG00000157851	dihydropyrimidinase like 5 [Source:HGNC Symbol;Acc:HGNC:20637]	protein_coding	81.6055	2.5669	0.026324	3.05448	UP	0	NA	NA	NA
EDN3	ENSG00000124205	endothelin 3 [Source:HGNC Symbol;Acc:HGNC:3178]	protein_coding	19.5942	2.57617	0.0188719	3.18557	UP	0	NA	NA	1
ELAVL3	ENSG00000196361	ELAV like RNA binding protein 3 [Source:HGNC Symbol;Acc:HGNC:3314]	protein_coding	142.405	6.26935	1.76682e-10	7.11475	UP	0	NA	NA	NA
EPHA7	ENSG00000135333	EPH receptor A7 [Source:HGNC Symbol;Acc:HGNC:3390]	protein_coding	107.773	2.0424	0.0260279	3.06032	UP	0	NA	NA	1
ERVV-2	ENSG00000268964	endogenous retrovirus group V member 2, envelope [Source:HGNC Symbol;Acc:HGNC:39051]	protein_coding	45.9513	3.09621	0.0309414	2.98607	UP	0	NA	NA	NA
FABP7	ENSG00000164434	fatty acid binding protein 7 [Source:HGNC Symbol;Acc:HGNC:3562]	protein_coding	73.3544	4.09209	2.61722e-09	6.69843	UP	0	NA	NA	NA
FAH	ENSG00000103876	fumarylacetoacetate hydrolase [Source:HGNC Symbol;Acc:HGNC:3579]	protein_coding	5140.15	1.57987	0.00111045	4.10156	UP	0	NA	NA	NA
FAIM2	ENSG00000135472	Fas apoptotic inhibitory molecule 2 [Source:HGNC Symbol;Acc:HGNC:17067]	protein_coding	369.653	2.66728	0.00115921	4.09065	UP	0	NA	NA	NA
FAM107A	ENSG00000168309	family with sequence similarity 107 member A [Source:HGNC Symbol;Acc:HGNC:30827]	protein_coding	73.6385	3.29383	1.63957e-06	5.57407	UP	0	NA	NA	NA
FAM131B	ENSG00000159784	family with sequence similarity 131 member B [Source:HGNC Symbol;Acc:HGNC:22202]	protein_coding	87.6628	2.23569	5.20024e-06	5.34212	UP	0	NA	NA	NA
FAM135B	ENSG00000147724	family with sequence similarity 135 member B [Source:HGNC Symbol;Acc:HGNC:28029]	protein_coding	80.8546	3.03536	0.000476958	4.32781	UP	0	NA	NA	NA
FAM153A	ENSG00000170074	family with sequence similarity 153 member A [Source:HGNC Symbol;Acc:HGNC:29940]	protein_coding	154.536	2.79858	0.00176379	3.972	UP	0	NA	NA	NA
FAM153B	ENSG00000182230	family with sequence similarity 153 member B [Source:HGNC Symbol;Acc:HGNC:27323]	protein_coding	226.435	2.27155	0.00178822	3.96693	UP	0	NA	NA	NA
FAM153C	ENSG00000204677	family with sequence similarity 153 member C [Source:HGNC Symbol;Acc:HGNC:33936]	protein_coding	132.721	2.02573	0.00601396	3.59514	UP	0	NA	NA	NA
FAM178B	ENSG00000168754	family with sequence similarity 178 member B [Source:HGNC Symbol;Acc:HGNC:28036]	protein_coding	45.7903	1.80718	0.0488033	2.78524	UP	0	NA	NA	NA
FAM182B	ENSG00000175170	family with sequence similarity 182 member B [Source:HGNC Symbol;Acc:HGNC:34503]	protein_coding	36.9418	1.53226	0.00797117	3.50041	UP	0	NA	NA	NA
FBXO2	ENSG00000116661	F-box protein 2 [Source:HGNC Symbol;Acc:HGNC:13581]	protein_coding	179.158	2.00564	0.00219169	3.90583	UP	0	NA	NA	NA
FGFR4	ENSG00000160867	fibroblast growth factor receptor 4 [Source:HGNC Symbol;Acc:HGNC:3691]	protein_coding	1815.74	1.78812	0.0256219	3.06651	UP	0	NA	NA	1
FKBP5	ENSG00000096060	FK506 binding protein 5 [Source:HGNC Symbol;Acc:HGNC:3721]	protein_coding	2270.34	1.52815	0.00187428	3.95334	UP	0	NA	NA	1
FMN2	ENSG00000155816	formin 2 [Source:HGNC Symbol;Acc:HGNC:14074]	protein_coding	213.479	2.54662	5.65162e-06	5.32545	UP	0	NA	NA	NA
FOXD1	ENSG00000251493	forkhead box D1 [Source:HGNC Symbol;Acc:HGNC:3802]	protein_coding	180.65	2.54558	5.59663e-05	4.83784	UP	0	NA	NA	NA
FOXG1	ENSG00000176165	forkhead box G1 [Source:HGNC Symbol;Acc:HGNC:3811]	protein_coding	348.953	4.39445	0.0382451	2.89773	UP	0	NA	NA	NA
FSTL4	ENSG00000053108	follistatin like 4 [Source:HGNC Symbol;Acc:HGNC:21389]	protein_coding	145.409	1.86337	1.6837e-08	6.3885	UP	0	NA	NA	1
FUT3	ENSG00000171124	fucosyltransferase 3 (Lewis blood group) [Source:HGNC Symbol;Acc:HGNC:4014]	protein_coding	535.476	1.90742	0.0129299	3.32898	UP	0	NA	NA	NA
GABBR2	ENSG00000136928	gamma-aminobutyric acid type B receptor subunit 2 [Source:HGNC Symbol;Acc:HGNC:4507]	protein_coding	204.127	4.20823	6.88588e-12	7.58792	UP	0	NA	NA	1
GABRA1	ENSG00000022355	gamma-aminobutyric acid type A receptor alpha1 subunit [Source:HGNC Symbol;Acc:HGNC:4075]	protein_coding	108.079	4.90462	2.7463e-08	6.30479	UP	0	NA	NA	1
GABRA2	ENSG00000151834	gamma-aminobutyric acid type A receptor alpha2 subunit [Source:HGNC Symbol;Acc:HGNC:4076]	protein_coding	137.897	3.76735	1.97175e-08	6.36043	UP	0	NA	NA	1
GABRA3	ENSG00000011677	gamma-aminobutyric acid type A receptor alpha3 subunit [Source:HGNC Symbol;Acc:HGNC:4077]	protein_coding	190.22	2.70359	0.0146011	3.28498	UP	0	NA	NA	1
GABRB1	ENSG00000163288	gamma-aminobutyric acid type A receptor beta1 subunit [Source:HGNC Symbol;Acc:HGNC:4081]	protein_coding	82.7443	5.13708	2.5978e-11	7.40427	UP	0	NA	NA	1
GABRB3	ENSG00000166206	gamma-aminobutyric acid type A receptor beta3 subunit [Source:HGNC Symbol;Acc:HGNC:4083]	protein_coding	317.027	1.87294	0.00160847	4.00054	UP	0	NA	NA	1
GABRD	ENSG00000187730	gamma-aminobutyric acid type A receptor delta subunit [Source:HGNC Symbol;Acc:HGNC:4084]	protein_coding	280.812	1.66677	0.00859593	3.47242	UP	0	NA	NA	1
GABRG3	ENSG00000182256	gamma-aminobutyric acid type A receptor gamma3 subunit [Source:HGNC Symbol;Acc:HGNC:4088]	protein_coding	34.327	2.78449	0.00824007	3.48873	UP	0	NA	NA	1
GAGE1	ENSG00000205777	G antigen 1 [Source:HGNC Symbol;Acc:HGNC:4098]	protein_coding	581.671	3.74169	0.0182255	3.20021	UP	0	NA	NA	NA
GAP43	ENSG00000172020	growth associated protein 43 [Source:HGNC Symbol;Acc:HGNC:4140]	protein_coding	123.941	4.58561	1.70697e-14	8.38609	UP	0	NA	NA	NA
GFAP	ENSG00000131095	glial fibrillary acidic protein [Source:HGNC Symbol;Acc:HGNC:4235]	protein_coding	4407.42	8.05516	1.52325e-46	14.9042	UP	0	NA	NA	NA
GJB6	ENSG00000121742	gap junction protein beta 6 [Source:HGNC Symbol;Acc:HGNC:4288]	protein_coding	45.389	3.16393	0.00197381	3.93687	UP	0	NA	NA	NA
GOLGA8T	ENSG00000261247	golgin A8 family member T [Source:HGNC Symbol;Acc:HGNC:44410]	protein_coding	117.024	5.88378	0.0116478	3.36725	UP	0	NA	NA	NA
GPM6A	ENSG00000150625	glycoprotein M6A [Source:HGNC Symbol;Acc:HGNC:4460]	protein_coding	592.282	2.71957	0.000451483	4.34417	UP	0	NA	NA	1
GPM6B	ENSG00000046653	glycoprotein M6B [Source:HGNC Symbol;Acc:HGNC:4461]	protein_coding	600.887	1.50066	0.000301404	4.44591	UP	0	NA	NA	NA
GPR12	ENSG00000132975	G protein-coupled receptor 12 [Source:HGNC Symbol;Acc:HGNC:4466]	protein_coding	16.6455	3.37456	0.00168093	3.98615	UP	0	NA	NA	1
GPR158	ENSG00000151025	G protein-coupled receptor 158 [Source:HGNC Symbol;Acc:HGNC:23689]	protein_coding	128.275	2.26303	0.0134226	3.31666	UP	0	NA	NA	1
GRIA1	ENSG00000155511	glutamate ionotropic receptor AMPA type subunit 1 [Source:HGNC Symbol;Acc:HGNC:4571]	protein_coding	163.681	2.48977	0.00689249	3.5503	UP	0	NA	NA	1
GRIA4	ENSG00000152578	glutamate ionotropic receptor AMPA type subunit 4 [Source:HGNC Symbol;Acc:HGNC:4574]	protein_coding	229.867	2.14089	0.00957967	3.43578	UP	0	NA	NA	1
GRID2	ENSG00000152208	glutamate ionotropic receptor delta type subunit 2 [Source:HGNC Symbol;Acc:HGNC:4576]	protein_coding	50.9175	4.18421	2.37227e-05	5.0241	UP	0	NA	NA	1
GRIN2A	ENSG00000183454	glutamate ionotropic receptor NMDA type subunit 2A [Source:HGNC Symbol;Acc:HGNC:4585]	protein_coding	383.231	1.98815	0.00944454	3.44081	UP	0	NA	NA	1
GSDMC	ENSG00000147697	gasdermin C [Source:HGNC Symbol;Acc:HGNC:7151]	protein_coding	141.994	2.01874	0.0108319	3.39327	UP	0	NA	NA	NA
HAP1	ENSG00000173805	huntingtin associated protein 1 [Source:HGNC Symbol;Acc:HGNC:4812]	protein_coding	36.5642	2.15379	0.0176589	3.2121	UP	0	NA	NA	NA
HCN2	ENSG00000099822	hyperpolarization activated cyclic nucleotide gated potassium and sodium channel 2 [Source:HGNC Symbol;Acc:HGNC:4846]	protein_coding	233.171	2.81795	5.33922e-10	6.94666	UP	0	NA	NA	1
HEPACAM	ENSG00000165478	hepatic and glial cell adhesion molecule [Source:HGNC Symbol;Acc:HGNC:26361]	protein_coding	233.075	2.78867	4.45296e-06	5.37649	UP	0	NA	NA	NA
HHATL	ENSG00000010282	hedgehog acyltransferase like [Source:HGNC Symbol;Acc:HGNC:13242]	protein_coding	22.2412	3.76344	5.01007e-09	6.58909	UP	0	NA	NA	1
HIF3A	ENSG00000124440	hypoxia inducible factor 3 alpha subunit [Source:HGNC Symbol;Acc:HGNC:15825]	protein_coding	74.7021	1.74023	0.0403294	2.8711	UP	0	NA	NA	NA
HS6ST2	ENSG00000171004	heparan sulfate 6-O-sulfotransferase 2 [Source:HGNC Symbol;Acc:HGNC:19133]	protein_coding	152.741	2.18457	0.00717739	3.53789	UP	0	NA	NA	NA
IGSF11	ENSG00000144847	immunoglobulin superfamily member 11 [Source:HGNC Symbol;Acc:HGNC:16669]	protein_coding	35.7156	2.16547	0.000459253	4.34006	UP	0	NA	NA	1
IGSF9B	ENSG00000080854	immunoglobulin superfamily member 9B [Source:HGNC Symbol;Acc:HGNC:32326]	protein_coding	401.276	1.68593	0.000963353	4.14038	UP	0	NA	NA	NA
ITGA10	ENSG00000143127	integrin subunit alpha 10 [Source:HGNC Symbol;Acc:HGNC:6135]	protein_coding	1167.3	1.81951	2.04486e-05	5.05621	UP	0	NA	NA	1
JPH3	ENSG00000154118	junctophilin 3 [Source:HGNC Symbol;Acc:HGNC:14203]	protein_coding	167.511	2.12659	8.51701e-05	4.74095	UP	0	NA	NA	NA
JPH4	ENSG00000092051	junctophilin 4 [Source:HGNC Symbol;Acc:HGNC:20156]	protein_coding	55.4618	2.13148	0.00387638	3.7371	UP	0	NA	NA	NA
KBTBD12	ENSG00000187715	kelch repeat and BTB domain containing 12 [Source:HGNC Symbol;Acc:HGNC:25731]	protein_coding	22.9326	1.72364	0.0245893	3.08313	UP	0	NA	NA	1
KCNA1	ENSG00000111262	potassium voltage-gated channel subfamily A member 1 [Source:HGNC Symbol;Acc:HGNC:6218]	protein_coding	86.2343	3.22992	0.0015393	4.01307	UP	0	NA	NA	1
KCNC1	ENSG00000129159	potassium voltage-gated channel subfamily C member 1 [Source:HGNC Symbol;Acc:HGNC:6233]	protein_coding	27.5476	1.76032	0.0211139	3.14229	UP	0	NA	NA	1
KCNH2	ENSG00000055118	potassium voltage-gated channel subfamily H member 2 [Source:HGNC Symbol;Acc:HGNC:6251]	protein_coding	163.664	2.02481	5.59663e-05	4.83815	UP	0	NA	NA	1
KCNJ10	ENSG00000177807	potassium voltage-gated channel subfamily J member 10 [Source:HGNC Symbol;Acc:HGNC:6256]	protein_coding	230.083	4.002	4.02661e-09	6.62317	UP	0	NA	NA	1
KCNQ2	ENSG00000075043	potassium voltage-gated channel subfamily Q member 2 [Source:HGNC Symbol;Acc:HGNC:6296]	protein_coding	93.8481	6.59575	4.43455e-05	4.88909	UP	0	NA	NA	1
KIAA0319	ENSG00000137261	KIAA0319 [Source:HGNC Symbol;Acc:HGNC:21580]	protein_coding	169.552	1.58984	0.00708478	3.54156	UP	0	NA	NA	NA
KIF1A	ENSG00000130294	kinesin family member 1A [Source:HGNC Symbol;Acc:HGNC:888]	protein_coding	1137.42	3.14809	0.00681885	3.55468	UP	0	NA	NA	NA
KIF5A	ENSG00000155980	kinesin family member 5A [Source:HGNC Symbol;Acc:HGNC:6323]	protein_coding	2234.94	3.58401	6.69359e-08	6.15002	UP	0	NA	NA	NA
KIF5C	ENSG00000168280	kinesin family member 5C [Source:HGNC Symbol;Acc:HGNC:6325]	protein_coding	871.926	1.59204	0.000313912	4.43604	UP	0	NA	NA	NA
KLK6	ENSG00000167755	kallikrein related peptidase 6 [Source:HGNC Symbol;Acc:HGNC:6367]	protein_coding	18.1809	1.92122	0.0037773	3.74467	UP	0	NA	NA	1
KNDC1	ENSG00000171798	kinase non-catalytic C-lobe domain containing 1 [Source:HGNC Symbol;Acc:HGNC:29374]	protein_coding	151.918	3.9946	2.89136e-11	7.38872	UP	0	NA	NA	NA
KRT31	ENSG00000094796	keratin 31 [Source:HGNC Symbol;Acc:HGNC:6448]	protein_coding	65.2719	2.00215	0.029755	3.00366	UP	0	NA	NA	NA
LHX2	ENSG00000106689	LIM homeobox 2 [Source:HGNC Symbol;Acc:HGNC:6594]	protein_coding	22.9817	3.18738	0.000360145	4.40077	UP	0	NA	NA	NA
LRRC4B	ENSG00000131409	leucine rich repeat containing 4B [Source:HGNC Symbol;Acc:HGNC:25042]	protein_coding	67.0822	1.71922	0.026324	3.05432	UP	0	NA	NA	1
MAG	ENSG00000105695	myelin associated glycoprotein [Source:HGNC Symbol;Acc:HGNC:6783]	protein_coding	95.635	3.64196	4.00705e-11	7.33874	UP	0	NA	NA	1
MAGEA12	ENSG00000213401	MAGE family member A12 [Source:HGNC Symbol;Acc:HGNC:6799]	protein_coding	317.151	4.51053	0.00154617	4.0114	UP	0	NA	NA	NA
MAP1B	ENSG00000131711	microtubule associated protein 1B [Source:HGNC Symbol;Acc:HGNC:6836]	protein_coding	8278.19	1.62526	0.000530941	4.29987	UP	0	NA	NA	NA
MAP2	ENSG00000078018	microtubule associated protein 2 [Source:HGNC Symbol;Acc:HGNC:6839]	protein_coding	719.419	1.61482	0.00224992	3.89857	UP	0	NA	NA	NA
MAP6D1	ENSG00000180834	MAP6 domain containing 1 [Source:HGNC Symbol;Acc:HGNC:25753]	protein_coding	27.2665	1.6265	0.00976255	3.42843	UP	0	NA	NA	NA
MAP7D2	ENSG00000184368	MAP7 domain containing 2 [Source:HGNC Symbol;Acc:HGNC:25899]	protein_coding	123.249	2.76351	6.52225e-06	5.29677	UP	0	NA	NA	NA
MAPK4	ENSG00000141639	mitogen-activated protein kinase 4 [Source:HGNC Symbol;Acc:HGNC:6878]	protein_coding	79.6666	6.57239	2.40263e-18	9.42579	UP	0	NA	NA	1
MAST1	ENSG00000105613	microtubule associated serine/threonine kinase 1 [Source:HGNC Symbol;Acc:HGNC:19034]	protein_coding	162.323	2.11052	0.00312577	3.80325	UP	0	NA	NA	1
MBP	ENSG00000197971	myelin basic protein [Source:HGNC Symbol;Acc:HGNC:6925]	protein_coding	884.338	1.82004	8.25786e-05	4.74762	UP	0	NA	NA	NA
MDGA2	ENSG00000139915	MAM domain containing glycosylphosphatidylinositol anchor 2 [Source:HGNC Symbol;Acc:HGNC:19835]	protein_coding	172.295	4.40738	0.00219169	3.90601	UP	0	NA	NA	NA
MLC1	ENSG00000100427	megalencephalic leukoencephalopathy with subcortical cysts 1 [Source:HGNC Symbol;Acc:HGNC:17082]	protein_coding	227.169	5.13107	2.513e-11	7.41001	UP	0	NA	NA	NA
MLLT11	ENSG00000213190	MLLT11, transcription factor 7 cofactor [Source:HGNC Symbol;Acc:HGNC:16997]	protein_coding	134.735	1.61742	5.21454e-07	5.78373	UP	0	NA	NA	NA
MOBP	ENSG00000168314	myelin-associated oligodendrocyte basic protein [Source:HGNC Symbol;Acc:HGNC:7189]	protein_coding	31.4822	4.15101	1.71924e-05	5.0962	UP	0	NA	NA	NA
MOG	ENSG00000204655	myelin oligodendrocyte glycoprotein [Source:HGNC Symbol;Acc:HGNC:7197]	protein_coding	112.675	5.03289	3.84072e-09	6.63101	UP	0	NA	NA	NA
MT3	ENSG00000087250	metallothionein 3 [Source:HGNC Symbol;Acc:HGNC:7408]	protein_coding	96.549	7.2718	3.10879e-19	9.64407	UP	0	NA	NA	1
MYRF	ENSG00000124920	myelin regulatory factor [Source:HGNC Symbol;Acc:HGNC:1181]	protein_coding	131.643	1.69396	8.76552e-06	5.23739	UP	0	NA	NA	NA
MYT1L	ENSG00000186487	myelin transcription factor 1 like [Source:HGNC Symbol;Acc:HGNC:7623]	protein_coding	133.647	3.5487	6.94805e-05	4.78952	UP	0	NA	NA	NA
NAP1L2	ENSG00000186462	nucleosome assembly protein 1 like 2 [Source:HGNC Symbol;Acc:HGNC:7638]	protein_coding	134.227	1.57837	0.00154774	4.01055	UP	0	NA	NA	NA
NCAM1	ENSG00000149294	neural cell adhesion molecule 1 [Source:HGNC Symbol;Acc:HGNC:7656]	protein_coding	421.902	2.62512	2.70359e-05	4.99523	UP	0	NA	NA	1
NDUFA4L2	ENSG00000185633	NDUFA4, mitochondrial complex associated like 2 [Source:HGNC Symbol;Acc:HGNC:29836]	protein_coding	109.017	1.74868	0.00189609	3.94989	UP	0	NA	NA	NA
NEFL	ENSG00000277586	neurofilament light [Source:HGNC Symbol;Acc:HGNC:7739]	protein_coding	875.865	2.636	0.0332383	2.95601	UP	0	NA	NA	NA
NEFM	ENSG00000104722	neurofilament medium [Source:HGNC Symbol;Acc:HGNC:7734]	protein_coding	632.224	3.66395	6.03144e-08	6.16932	UP	0	NA	NA	NA
NMNAT2	ENSG00000157064	nicotinamide nucleotide adenylyltransferase 2 [Source:HGNC Symbol;Acc:HGNC:16789]	protein_coding	127.228	2.2623	0.0064453	3.57412	UP	0	NA	NA	NA
NOL4	ENSG00000101746	nucleolar protein 4 [Source:HGNC Symbol;Acc:HGNC:7870]	protein_coding	31.6234	2.37898	0.026588	3.05079	UP	0	NA	NA	NA
NPTX1	ENSG00000171246	neuronal pentraxin 1 [Source:HGNC Symbol;Acc:HGNC:7952]	protein_coding	67.0836	3.63484	1.87745e-08	6.36872	UP	0	NA	NA	NA
NRCAM	ENSG00000091129	neuronal cell adhesion molecule [Source:HGNC Symbol;Acc:HGNC:7994]	protein_coding	782.605	1.99999	5.19371e-06	5.34287	UP	0	NA	NA	NA
NRXN1	ENSG00000179915	neurexin 1 [Source:HGNC Symbol;Acc:HGNC:8008]	protein_coding	233.487	4.37536	1.57053e-09	6.78071	UP	0	NA	NA	1
NTRK2	ENSG00000148053	neurotrophic receptor tyrosine kinase 2 [Source:HGNC Symbol;Acc:HGNC:8032]	protein_coding	1915.8	1.63578	0.000877176	4.16704	UP	0	NA	NA	1
NTRK3	ENSG00000140538	neurotrophic receptor tyrosine kinase 3 [Source:HGNC Symbol;Acc:HGNC:8033]	protein_coding	1244.3	2.39365	0.00616938	3.58702	UP	0	NA	NA	1
NWD1	ENSG00000188039	NACHT and WD repeat domain containing 1 [Source:HGNC Symbol;Acc:HGNC:27619]	protein_coding	76.6571	2.15131	6.43759e-05	4.8065	UP	0	NA	NA	NA
NXPH1	ENSG00000122584	neurexophilin 1 [Source:HGNC Symbol;Acc:HGNC:20693]	protein_coding	1195.04	2.76442	0.0155273	3.26149	UP	0	NA	NA	NA
NXPH4	ENSG00000182379	neurexophilin 4 [Source:HGNC Symbol;Acc:HGNC:8078]	protein_coding	95.9208	1.86477	0.0114748	3.37248	UP	0	NA	NA	NA
OGDHL	ENSG00000197444	oxoglutarate dehydrogenase like [Source:HGNC Symbol;Acc:HGNC:25590]	protein_coding	105.973	2.63924	0.000448551	4.34609	UP	0	NA	NA	NA
ONECUT2	ENSG00000119547	one cut homeobox 2 [Source:HGNC Symbol;Acc:HGNC:8139]	protein_coding	168.88	1.50662	0.0187826	3.18756	UP	0	NA	NA	NA
PACSIN1	ENSG00000124507	protein kinase C and casein kinase substrate in neurons 1 [Source:HGNC Symbol;Acc:HGNC:8570]	protein_coding	140.986	2.12906	0.030395	2.99423	UP	0	NA	NA	NA
PADI2	ENSG00000117115	peptidyl arginine deiminase 2 [Source:HGNC Symbol;Acc:HGNC:18341]	protein_coding	924.404	1.6549	0.015283	3.26822	UP	0	NA	NA	NA
PCDH10	ENSG00000138650	protocadherin 10 [Source:HGNC Symbol;Acc:HGNC:13404]	protein_coding	1557.79	1.50724	0.0115	3.37163	UP	0	NA	NA	NA
PCDH8	ENSG00000136099	protocadherin 8 [Source:HGNC Symbol;Acc:HGNC:8660]	protein_coding	12.2828	3.93612	0.000327919	4.42532	UP	0	NA	NA	NA
PCDH9	ENSG00000184226	protocadherin 9 [Source:HGNC Symbol;Acc:HGNC:8661]	protein_coding	269.286	2.74404	2.21504e-10	7.07491	UP	0	NA	NA	NA
PCSK1N	ENSG00000102109	proprotein convertase subtilisin/kexin type 1 inhibitor [Source:HGNC Symbol;Acc:HGNC:17301]	protein_coding	65.0623	3.32104	7.4597e-06	5.26962	UP	0	NA	NA	1
PDZD4	ENSG00000067840	PDZ domain containing 4 [Source:HGNC Symbol;Acc:HGNC:21167]	protein_coding	259.672	2.4112	0.000371986	4.39331	UP	0	NA	NA	NA
PGA5	ENSG00000256713	pepsinogen 5, group I (pepsinogen A) [Source:HGNC Symbol;Acc:HGNC:8887]	protein_coding	103.675	1.92988	0.049945	2.77364	UP	0	NA	NA	1
PGAM2	ENSG00000164708	phosphoglycerate mutase 2 [Source:HGNC Symbol;Acc:HGNC:8889]	protein_coding	142.437	2.38648	0.000352711	4.40566	UP	0	NA	NA	NA
PHACTR3	ENSG00000087495	phosphatase and actin regulator 3 [Source:HGNC Symbol;Acc:HGNC:15833]	protein_coding	56.4661	1.94421	0.0148581	3.27822	UP	0	NA	NA	NA
PHLDA2	ENSG00000181649	pleckstrin homology like domain family A member 2 [Source:HGNC Symbol;Acc:HGNC:12385]	protein_coding	63.8905	1.51513	0.0106654	3.3997	UP	0	NA	NA	NA
PHYHIPL	ENSG00000165443	phytanoyl-CoA 2-hydroxylase interacting protein like [Source:HGNC Symbol;Acc:HGNC:29378]	protein_coding	122.644	4.08873	2.79305e-05	4.98665	UP	0	NA	NA	NA
PKNOX2	ENSG00000165495	PBX/knotted 1 homeobox 2 [Source:HGNC Symbol;Acc:HGNC:16714]	protein_coding	78.5687	1.73262	0.000963353	4.14042	UP	0	NA	NA	NA
PLEKHB1	ENSG00000021300	pleckstrin homology domain containing B1 [Source:HGNC Symbol;Acc:HGNC:19079]	protein_coding	112.163	2.10452	9.10759e-05	4.72489	UP	0	NA	NA	NA
PLP1	ENSG00000123560	proteolipid protein 1 [Source:HGNC Symbol;Acc:HGNC:9086]	protein_coding	635.393	4.3844	9.42532e-14	8.15834	UP	0	NA	NA	1
PMP2	ENSG00000147588	peripheral myelin protein 2 [Source:HGNC Symbol;Acc:HGNC:9117]	protein_coding	253.827	6.89113	4.50292e-29	11.8055	UP	0	NA	NA	NA
PNMA6A	ENSG00000235961	PNMA family member 6A [Source:HGNC Symbol;Acc:HGNC:28248]	protein_coding	43.8987	1.80674	0.0162985	3.24231	UP	0	NA	NA	NA
PNMT	ENSG00000141744	phenylethanolamine N-methyltransferase [Source:HGNC Symbol;Acc:HGNC:9160]	protein_coding	339.725	2.59173	5.27043e-06	5.33917	UP	0	NA	NA	1
POU6F2	ENSG00000106536	POU class 6 homeobox 2 [Source:HGNC Symbol;Acc:HGNC:21694]	protein_coding	39.1828	4.11919	9.17798e-06	5.22583	UP	0	NA	NA	NA
PPFIA4	ENSG00000143847	PTPRF interacting protein alpha 4 [Source:HGNC Symbol;Acc:HGNC:9248]	protein_coding	425.336	1.86309	0.000140328	4.6282	UP	0	NA	NA	NA
PPP1R1B	ENSG00000131771	protein phosphatase 1 regulatory inhibitor subunit 1B [Source:HGNC Symbol;Acc:HGNC:9287]	protein_coding	6744.22	2.43726	9.50097e-07	5.67355	UP	0	NA	NA	NA
PPP2R2B	ENSG00000156475	protein phosphatase 2 regulatory subunit Bbeta [Source:HGNC Symbol;Acc:HGNC:9305]	protein_coding	191.906	1.81032	0.00662355	3.56382	UP	0	NA	NA	NA
PPP2R2C	ENSG00000074211	protein phosphatase 2 regulatory subunit Bgamma [Source:HGNC Symbol;Acc:HGNC:9306]	protein_coding	357.319	1.83019	0.0472646	2.80073	UP	0	NA	NA	NA
PRODH	ENSG00000100033	proline dehydrogenase 1 [Source:HGNC Symbol;Acc:HGNC:9453]	protein_coding	1749.54	1.85801	3.85388e-05	4.91972	UP	0	NA	NA	NA
PTCHD1	ENSG00000165186	patched domain containing 1 [Source:HGNC Symbol;Acc:HGNC:26392]	protein_coding	372.734	2.84053	3.46784e-13	7.98944	UP	0	NA	NA	NA
PTGDS	ENSG00000107317	prostaglandin D2 synthase [Source:HGNC Symbol;Acc:HGNC:9592]	protein_coding	233.25	2.45051	3.48443e-05	4.94029	UP	0	NA	NA	1
PTPRN	ENSG00000054356	protein tyrosine phosphatase, receptor type N [Source:HGNC Symbol;Acc:HGNC:9676]	protein_coding	159.503	3.02749	0.00507693	3.64988	UP	0	NA	NA	1
PTPRN2	ENSG00000155093	protein tyrosine phosphatase, receptor type N2 [Source:HGNC Symbol;Acc:HGNC:9677]	protein_coding	1410.19	1.76027	0.000349426	4.40806	UP	0	NA	NA	1
PTPRR	ENSG00000153233	protein tyrosine phosphatase, receptor type R [Source:HGNC Symbol;Acc:HGNC:9680]	protein_coding	59.813	3.36531	1.39664e-05	5.13879	UP	0	NA	NA	1
PTPRZ1	ENSG00000106278	protein tyrosine phosphatase, receptor type Z1 [Source:HGNC Symbol;Acc:HGNC:9685]	protein_coding	401.785	3.45212	5.87993e-08	6.17412	UP	0	NA	NA	1
PVALB	ENSG00000100362	parvalbumin [Source:HGNC Symbol;Acc:HGNC:9704]	protein_coding	626.9	4.0119	0.00207626	3.92263	UP	0	NA	NA	NA
RASGRF1	ENSG00000058335	Ras protein specific guanine nucleotide releasing factor 1 [Source:HGNC Symbol;Acc:HGNC:9875]	protein_coding	212.27	1.90711	0.00689249	3.55024	UP	0	NA	NA	NA
RBFOX1	ENSG00000078328	RNA binding fox-1 homolog 1 [Source:HGNC Symbol;Acc:HGNC:18222]	protein_coding	63.7948	2.57768	0.001752	3.9745	UP	0	NA	NA	NA
RBFOX3	ENSG00000167281	RNA binding fox-1 homolog 3 [Source:HGNC Symbol;Acc:HGNC:27097]	protein_coding	65.9238	2.94647	0.00301167	3.81383	UP	0	NA	NA	NA
REEP2	ENSG00000132563	receptor accessory protein 2 [Source:HGNC Symbol;Acc:HGNC:17975]	protein_coding	102.546	2.32387	0.00064359	4.24942	UP	0	NA	NA	NA
RET	ENSG00000165731	ret proto-oncogene [Source:HGNC Symbol;Acc:HGNC:9967]	protein_coding	2641.3	1.80883	0.00110817	4.10235	UP	0	NA	NA	1
RFX4	ENSG00000111783	regulatory factor X4 [Source:HGNC Symbol;Acc:HGNC:9985]	protein_coding	133.829	4.48296	8.37061e-11	7.22724	UP	0	NA	NA	NA
RGR	ENSG00000148604	retinal G protein coupled receptor [Source:HGNC Symbol;Acc:HGNC:9990]	protein_coding	39.4188	2.66109	0.0418392	2.85426	UP	0	NA	NA	1
RIMS2	ENSG00000176406	regulating synaptic membrane exocytosis 2 [Source:HGNC Symbol;Acc:HGNC:17283]	protein_coding	1044.54	1.61623	0.0310097	2.98457	UP	0	NA	NA	NA
RUNDC3A	ENSG00000108309	RUN domain containing 3A [Source:HGNC Symbol;Acc:HGNC:16984]	protein_coding	49.8669	2.04352	0.000780267	4.19795	UP	0	NA	NA	NA
SCG2	ENSG00000171951	secretogranin II [Source:HGNC Symbol;Acc:HGNC:10575]	protein_coding	428.18	2.98273	3.76869e-07	5.84613	UP	0	NA	NA	1
SCG3	ENSG00000104112	secretogranin III [Source:HGNC Symbol;Acc:HGNC:13707]	protein_coding	116.636	3.66728	4.11221e-07	5.82845	UP	0	NA	NA	1
SCGB1D2	ENSG00000124935	secretoglobin family 1D member 2 [Source:HGNC Symbol;Acc:HGNC:18396]	protein_coding	3133.49	1.65568	0.0159936	3.25008	UP	0	NA	NA	1
SCGB2A1	ENSG00000124939	secretoglobin family 2A member 1 [Source:HGNC Symbol;Acc:HGNC:7051]	protein_coding	1011.13	1.94915	0.026975	3.04433	UP	0	NA	NA	1
SCN1A	ENSG00000144285	sodium voltage-gated channel alpha subunit 1 [Source:HGNC Symbol;Acc:HGNC:10585]	protein_coding	740.795	2.19972	0.0201422	3.15905	UP	0	NA	NA	1
SCN2A	ENSG00000136531	sodium voltage-gated channel alpha subunit 2 [Source:HGNC Symbol;Acc:HGNC:10588]	protein_coding	1783.72	1.99477	0.0108472	3.39245	UP	0	NA	NA	1
SCRG1	ENSG00000164106	stimulator of chondrogenesis 1 [Source:HGNC Symbol;Acc:HGNC:17036]	protein_coding	211.133	2.31531	3.33622e-06	5.43641	UP	0	NA	NA	1
SEC14L5	ENSG00000103184	SEC14 like lipid binding 5 [Source:HGNC Symbol;Acc:HGNC:29032]	protein_coding	52.1403	2.20109	0.0334168	2.95402	UP	0	NA	NA	NA
2003-09-01	ENSG00000100167	septin 3 [Source:HGNC Symbol;Acc:HGNC:10750]	protein_coding	300.831	1.76108	0.00515204	3.6456	UP	0	NA	NA	NA
SERHL2	ENSG00000183569	serine hydrolase like 2 [Source:HGNC Symbol;Acc:HGNC:29446]	protein_coding	6743.94	2.23611	0.0129384	3.32858	UP	0	NA	NA	NA
SEZ6L	ENSG00000100095	seizure related 6 homolog like [Source:HGNC Symbol;Acc:HGNC:10763]	protein_coding	159.18	2.04889	0.0191371	3.18	UP	0	NA	NA	NA
SH3GL3	ENSG00000140600	SH3 domain containing GRB2 like 3, endophilin A3 [Source:HGNC Symbol;Acc:HGNC:10832]	protein_coding	39.8939	4.05001	4.78387e-06	5.35984	UP	0	NA	NA	NA
SHC4	ENSG00000185634	SHC adaptor protein 4 [Source:HGNC Symbol;Acc:HGNC:16743]	protein_coding	89.6757	1.52452	0.00606651	3.59238	UP	0	NA	NA	NA
SLC17A7	ENSG00000104888	solute carrier family 17 member 7 [Source:HGNC Symbol;Acc:HGNC:16704]	protein_coding	134.762	2.16858	0.0172303	3.22188	UP	0	NA	NA	1
SLC1A2	ENSG00000110436	solute carrier family 1 member 2 [Source:HGNC Symbol;Acc:HGNC:10940]	protein_coding	1050.54	2.23065	0.000142411	4.62467	UP	0	NA	NA	1
SLC1A3	ENSG00000079215	solute carrier family 1 member 3 [Source:HGNC Symbol;Acc:HGNC:10941]	protein_coding	2071.71	1.97583	2.4122e-08	6.32786	UP	0	NA	NA	1
SLC25A18	ENSG00000182902	solute carrier family 25 member 18 [Source:HGNC Symbol;Acc:HGNC:10988]	protein_coding	54.2911	1.7647	0.011676	3.36637	UP	0	NA	NA	1
SLC38A11	ENSG00000169507	solute carrier family 38 member 11 [Source:HGNC Symbol;Acc:HGNC:26836]	protein_coding	132.292	2.74826	7.91504e-05	4.75867	UP	0	NA	NA	NA
SLC38A3	ENSG00000188338	solute carrier family 38 member 3 [Source:HGNC Symbol;Acc:HGNC:18044]	protein_coding	109.498	1.76874	0.0126538	3.33746	UP	0	NA	NA	NA
SLC4A4	ENSG00000080493	solute carrier family 4 member 4 [Source:HGNC Symbol;Acc:HGNC:11030]	protein_coding	599.921	3.14741	4.56563e-08	6.21891	UP	0	NA	NA	1
SLC6A1	ENSG00000157103	solute carrier family 6 member 1 [Source:HGNC Symbol;Acc:HGNC:11042]	protein_coding	239.632	2.20412	6.63266e-06	5.29319	UP	0	NA	NA	1
SLC6A15	ENSG00000072041	solute carrier family 6 member 15 [Source:HGNC Symbol;Acc:HGNC:13621]	protein_coding	43.6239	2.29537	0.0373595	2.90751	UP	0	NA	NA	1
SLC6A17	ENSG00000197106	solute carrier family 6 member 17 [Source:HGNC Symbol;Acc:HGNC:31399]	protein_coding	78.7483	3.00479	0.00178261	3.96862	UP	0	NA	NA	1
SLC7A11	ENSG00000151012	solute carrier family 7 member 11 [Source:HGNC Symbol;Acc:HGNC:11059]	protein_coding	613.517	1.86917	4.47949e-05	4.88623	UP	0	NA	NA	1
SLC8A2	ENSG00000118160	solute carrier family 8 member A2 [Source:HGNC Symbol;Acc:HGNC:11069]	protein_coding	51.2582	3.33555	2.5369e-05	5.00984	UP	0	NA	NA	NA
SLCO1A2	ENSG00000084453	solute carrier organic anion transporter family member 1A2 [Source:HGNC Symbol;Acc:HGNC:10956]	protein_coding	17.055	2.18467	0.0292337	3.01042	UP	0	NA	NA	1
SNAP25	ENSG00000132639	synaptosome associated protein 25 [Source:HGNC Symbol;Acc:HGNC:11132]	protein_coding	470.46	3.98408	0.000378225	4.38866	UP	0	NA	NA	1
SNAP91	ENSG00000065609	synaptosome associated protein 91 [Source:HGNC Symbol;Acc:HGNC:14986]	protein_coding	193.771	2.59158	0.0187826	3.18752	UP	0	NA	NA	NA
SNCB	ENSG00000074317	synuclein beta [Source:HGNC Symbol;Acc:HGNC:11140]	protein_coding	244.277	5.74762	3.21606e-11	7.37066	UP	0	NA	NA	NA
SOGA3	ENSG00000214338	SOGA family member 3 [Source:HGNC Symbol;Acc:HGNC:21494]	protein_coding	100.911	1.56269	0.00166958	3.98865	UP	0	NA	NA	NA
SOX10	ENSG00000100146	SRY-box 10 [Source:HGNC Symbol;Acc:HGNC:11190]	protein_coding	59.391	1.78745	0.0168271	3.23122	UP	0	NA	NA	NA
SOX2	ENSG00000181449	SRY-box 2 [Source:HGNC Symbol;Acc:HGNC:11195]	protein_coding	324.704	3.6956	1.25178e-06	5.62493	UP	0	NA	NA	NA
SPTBN4	ENSG00000160460	spectrin beta, non-erythrocytic 4 [Source:HGNC Symbol;Acc:HGNC:14896]	protein_coding	242.613	1.65194	0.0146552	3.28312	UP	0	NA	NA	NA
SRRM4	ENSG00000139767	serine/arginine repetitive matrix 4 [Source:HGNC Symbol;Acc:HGNC:29389]	protein_coding	110.147	6.37014	1.65265e-06	5.5721	UP	0	NA	NA	NA
ST18	ENSG00000147488	ST18, C2H2C-type zinc finger [Source:HGNC Symbol;Acc:HGNC:18695]	protein_coding	57.0602	1.63093	0.00630983	3.58059	UP	0	NA	NA	NA
ST8SIA3	ENSG00000177511	ST8 alpha-N-acetyl-neuraminide alpha-2,8-sialyltransferase 3 [Source:HGNC Symbol;Acc:HGNC:14269]	protein_coding	52.0657	4.63086	0.0499066	2.77454	UP	0	NA	NA	NA
ST8SIA5	ENSG00000101638	ST8 alpha-N-acetyl-neuraminide alpha-2,8-sialyltransferase 5 [Source:HGNC Symbol;Acc:HGNC:17827]	protein_coding	75.5258	2.53822	0.0224356	3.11795	UP	0	NA	NA	NA
STMN4	ENSG00000015592	stathmin 4 [Source:HGNC Symbol;Acc:HGNC:16078]	protein_coding	53.0322	6.29128	3.30935e-09	6.65555	UP	0	NA	NA	NA
STXBP5L	ENSG00000145087	syntaxin binding protein 5 like [Source:HGNC Symbol;Acc:HGNC:30757]	protein_coding	160.47	2.64346	0.0105625	3.40309	UP	0	NA	NA	NA
SV2A	ENSG00000159164	synaptic vesicle glycoprotein 2A [Source:HGNC Symbol;Acc:HGNC:20566]	protein_coding	194.837	1.5419	0.0280161	3.02943	UP	0	NA	NA	1
SYN1	ENSG00000008056	synapsin I [Source:HGNC Symbol;Acc:HGNC:11494]	protein_coding	461.768	2.62908	1.68811e-05	5.10017	UP	0	NA	NA	NA
SYN2	ENSG00000157152	synapsin II [Source:HGNC Symbol;Acc:HGNC:11495]	protein_coding	137.949	1.83934	0.00317175	3.79826	UP	0	NA	NA	NA
SYP	ENSG00000102003	synaptophysin [Source:HGNC Symbol;Acc:HGNC:11506]	protein_coding	161.071	3.01744	2.88024e-06	5.4659	UP	0	NA	NA	NA
SYT14	ENSG00000143469	synaptotagmin 14 [Source:HGNC Symbol;Acc:HGNC:23143]	protein_coding	182.418	2.71057	1.22168e-09	6.81883	UP	0	NA	NA	NA
SYT16	ENSG00000139973	synaptotagmin 16 [Source:HGNC Symbol;Acc:HGNC:23142]	protein_coding	57.2599	1.9857	0.000212003	4.53119	UP	0	NA	NA	NA
SYT4	ENSG00000132872	synaptotagmin 4 [Source:HGNC Symbol;Acc:HGNC:11512]	protein_coding	23.2883	4.98483	0.000564794	4.28304	UP	0	NA	NA	NA
SYT5	ENSG00000129990	synaptotagmin 5 [Source:HGNC Symbol;Acc:HGNC:11513]	protein_coding	60.6172	1.93583	0.028265	3.02547	UP	0	NA	NA	NA
TAGLN3	ENSG00000144834	transgelin 3 [Source:HGNC Symbol;Acc:HGNC:29868]	protein_coding	42.6537	5.51214	1.2512e-06	5.62563	UP	0	NA	NA	NA
TCAP	ENSG00000173991	titin-cap [Source:HGNC Symbol;Acc:HGNC:11610]	protein_coding	125.746	1.77308	0.0195903	3.16978	UP	0	NA	NA	NA
TCEAL2	ENSG00000184905	transcription elongation factor A like 2 [Source:HGNC Symbol;Acc:HGNC:29818]	protein_coding	83.1251	3.46026	3.37684e-10	7.01308	UP	0	NA	NA	NA
TCEAL6	ENSG00000204071	transcription elongation factor A like 6 [Source:HGNC Symbol;Acc:HGNC:24553]	protein_coding	46.9568	4.48042	3.29065e-07	5.87184	UP	0	NA	NA	NA
TF	ENSG00000091513	transferrin [Source:HGNC Symbol;Acc:HGNC:11740]	protein_coding	1232.95	2.01033	0.0232395	3.10388	UP	0	NA	NA	1
TMEM145	ENSG00000167619	transmembrane protein 145 [Source:HGNC Symbol;Acc:HGNC:26912]	protein_coding	275.563	2.61095	2.56673e-07	5.91741	UP	0	NA	NA	NA
TMEM179	ENSG00000258986	transmembrane protein 179 [Source:HGNC Symbol;Acc:HGNC:20137]	protein_coding	20.1103	2.90416	0.0136289	3.31135	UP	0	NA	NA	NA
TMEM59L	ENSG00000105696	transmembrane protein 59 like [Source:HGNC Symbol;Acc:HGNC:13237]	protein_coding	126.94	3.46191	5.60875e-05	4.83698	UP	0	NA	NA	NA
TNNT2	ENSG00000118194	troponin T2, cardiac type [Source:HGNC Symbol;Acc:HGNC:11949]	protein_coding	336.473	1.50818	0.0108613	3.39187	UP	0	NA	NA	1
TRIM9	ENSG00000100505	tripartite motif containing 9 [Source:HGNC Symbol;Acc:HGNC:16288]	protein_coding	1205.22	1.76199	0.0424416	2.84769	UP	0	NA	NA	1
TRPM3	ENSG00000083067	transient receptor potential cation channel subfamily M member 3 [Source:HGNC Symbol;Acc:HGNC:17992]	protein_coding	226.184	2.88035	2.20895e-05	5.03961	UP	0	NA	NA	1
TUBB2B	ENSG00000137285	tubulin beta 2B class IIb [Source:HGNC Symbol;Acc:HGNC:30829]	protein_coding	8765.68	2.21602	1.53324e-06	5.58866	UP	0	NA	NA	1
TUBB4A	ENSG00000104833	tubulin beta 4A class IVa [Source:HGNC Symbol;Acc:HGNC:20774]	protein_coding	1980.52	4.52108	5.85826e-11	7.2803	UP	0	NA	NA	1
TULP2	ENSG00000104804	tubby like protein 2 [Source:HGNC Symbol;Acc:HGNC:12424]	protein_coding	26.5082	1.92132	0.00267429	3.85022	UP	0	NA	NA	1
UCHL1	ENSG00000154277	ubiquitin C-terminal hydrolase L1 [Source:HGNC Symbol;Acc:HGNC:12513]	protein_coding	712.795	1.74512	0.000579267	4.27637	UP	0	NA	NA	1
UGT8	ENSG00000174607	UDP glycosyltransferase 8 [Source:HGNC Symbol;Acc:HGNC:12555]	protein_coding	94.3141	1.60595	0.00186688	3.95458	UP	0	NA	NA	1
UNC13A	ENSG00000130477	unc-13 homolog A [Source:HGNC Symbol;Acc:HGNC:23150]	protein_coding	371.261	3.36777	4.89893e-12	7.63759	UP	0	NA	NA	NA
UNC13C	ENSG00000137766	unc-13 homolog C [Source:HGNC Symbol;Acc:HGNC:23149]	protein_coding	270.374	2.71362	0.000223996	4.51646	UP	0	NA	NA	NA
UNC80	ENSG00000144406	unc-80 homolog, NALCN channel complex subunit [Source:HGNC Symbol;Acc:HGNC:26582]	protein_coding	253.015	2.25033	9.02281e-05	4.72719	UP	0	NA	NA	NA
USH1C	ENSG00000006611	USH1 protein network component harmonin [Source:HGNC Symbol;Acc:HGNC:12597]	protein_coding	79.8649	4.57404	1.67003e-06	5.56912	UP	0	NA	NA	NA
USP17L15	ENSG00000223569	ubiquitin specific peptidase 17-like family member 15 [Source:HGNC Symbol;Acc:HGNC:44443]	protein_coding	39.2838	3.34087	0.0274335	3.03748	UP	0	NA	NA	NA
VAT1L	ENSG00000171724	vesicle amine transport 1 like [Source:HGNC Symbol;Acc:HGNC:29315]	protein_coding	125.785	2.52185	0.000676171	4.23698	UP	0	NA	NA	1
VGF	ENSG00000128564	VGF nerve growth factor inducible [Source:HGNC Symbol;Acc:HGNC:12684]	protein_coding	45.1839	2.95853	9.12085e-06	5.22804	UP	0	NA	NA	1
VSNL1	ENSG00000163032	visinin like 1 [Source:HGNC Symbol;Acc:HGNC:12722]	protein_coding	268.855	1.82446	0.00907861	3.45492	UP	0	NA	NA	NA
XAGE1A	ENSG00000204379	X antigen family member 1A [Source:HGNC Symbol;Acc:HGNC:4111]	protein_coding	35.3659	3.84309	0.00824007	3.48937	UP	0	NA	NA	NA
XK	ENSG00000047597	X-linked Kx blood group [Source:HGNC Symbol;Acc:HGNC:12811]	protein_coding	98.0724	1.80782	0.000349426	4.40826	UP	0	NA	NA	NA
ZCCHC12	ENSG00000174460	zinc finger CCHC-type containing 12 [Source:HGNC Symbol;Acc:HGNC:27273]	protein_coding	162.461	3.96186	2.68308e-09	6.69185	UP	0	NA	NA	NA
ZIC1	ENSG00000152977	Zic family member 1 [Source:HGNC Symbol;Acc:HGNC:12872]	protein_coding	138.416	4.99918	3.33393e-11	7.36458	UP	0	NA	NA	NA
ZIC2	ENSG00000043355	Zic family member 2 [Source:HGNC Symbol;Acc:HGNC:12873]	protein_coding	406.881	3.97233	2.33746e-09	6.71919	UP	0	NA	NA	NA
ZIC4	ENSG00000174963	Zic family member 4 [Source:HGNC Symbol;Acc:HGNC:20393]	protein_coding	44.5131	3.3279	8.48346e-06	5.24393	UP	0	NA	NA	NA
	ENSG00000282278		protein_coding	1407.45	-2.29693	1.26719e-05	-5.15898	DOWN	0	NA	NA	NA
	ENSG00000278500		protein_coding	127.598	-4.31126	3.12326e-09	-6.66582	DOWN	0	NA	NA	NA
	ENSG00000258724		protein_coding	57.2539	-1.61367	0.000133918	-4.6394	DOWN	0	NA	NA	NA
ABCA6	ENSG00000154262	ATP binding cassette subfamily A member 6 [Source:HGNC Symbol;Acc:HGNC:36]	protein_coding	749.885	-1.63062	0.00345735	-3.77301	DOWN	0	NA	NA	1
ADGRG5	ENSG00000159618	adhesion G protein-coupled receptor G5 [Source:HGNC Symbol;Acc:HGNC:19010]	protein_coding	23.459	-1.71568	0.0267953	-3.04758	DOWN	0	NA	NA	1
ADH1A	ENSG00000187758	alcohol dehydrogenase 1A (class I), alpha polypeptide [Source:HGNC Symbol;Acc:HGNC:249]	protein_coding	86.3551	-2.70025	6.87271e-05	-4.79255	DOWN	0	NA	NA	1
ADH1B	ENSG00000196616	alcohol dehydrogenase 1B (class I), beta polypeptide [Source:HGNC Symbol;Acc:HGNC:250]	protein_coding	871.624	-4.76392	6.85451e-11	-7.25551	DOWN	0	NA	NA	1
ADRA2A	ENSG00000150594	adrenoceptor alpha 2A [Source:HGNC Symbol;Acc:HGNC:281]	protein_coding	258.98	-1.7809	0.00267429	-3.84974	DOWN	0	NA	NA	1
ANTXR1	ENSG00000169604	anthrax toxin receptor 1 [Source:HGNC Symbol;Acc:HGNC:21014]	protein_coding	9475.22	-1.89081	0.000689646	-4.23187	DOWN	0	NA	NA	1
AOC3	ENSG00000131471	amine oxidase, copper containing 3 [Source:HGNC Symbol;Acc:HGNC:550]	protein_coding	357.562	-2.53564	4.66297e-13	-7.94812	DOWN	0	NA	NA	1
ARHGAP28	ENSG00000088756	Rho GTPase activating protein 28 [Source:HGNC Symbol;Acc:HGNC:25509]	protein_coding	222.077	-2.18992	0.000181817	-4.56938	DOWN	0	NA	NA	NA
ARSI	ENSG00000183876	arylsulfatase family member I [Source:HGNC Symbol;Acc:HGNC:32521]	protein_coding	42.0229	-3.06672	3.38131e-05	-4.94659	DOWN	0	NA	NA	1
ART4	ENSG00000111339	ADP-ribosyltransferase 4 (Dombrock blood group) [Source:HGNC Symbol;Acc:HGNC:726]	protein_coding	40.4994	-1.9941	0.0470434	-2.80259	DOWN	0	NA	NA	1
AVPR1A	ENSG00000166148	arginine vasopressin receptor 1A [Source:HGNC Symbol;Acc:HGNC:895]	protein_coding	137.551	-1.73003	0.00317751	-3.79645	DOWN	0	NA	NA	1
BACH2	ENSG00000112182	BTB domain and CNC homolog 2 [Source:HGNC Symbol;Acc:HGNC:14078]	protein_coding	97.2276	-1.54743	0.0286059	-3.01873	DOWN	0	NA	NA	NA
BCL11B	ENSG00000127152	B-cell CLL/lymphoma 11B [Source:HGNC Symbol;Acc:HGNC:13222]	protein_coding	69.5718	-2.50784	6.93561e-05	-4.7903	DOWN	0	NA	NA	NA
BCL2A1	ENSG00000140379	BCL2 related protein A1 [Source:HGNC Symbol;Acc:HGNC:991]	protein_coding	102.771	-1.52817	0.0182255	-3.20007	DOWN	0	NA	NA	1
BICC1	ENSG00000122870	BicC family RNA binding protein 1 [Source:HGNC Symbol;Acc:HGNC:19351]	protein_coding	731.31	-2.33021	7.31904e-05	-4.7778	DOWN	0	NA	NA	NA
BLK	ENSG00000136573	BLK proto-oncogene, Src family tyrosine kinase [Source:HGNC Symbol;Acc:HGNC:1057]	protein_coding	71.7786	-2.02197	0.000128128	-4.64933	DOWN	0	NA	NA	1
BNC2	ENSG00000173068	basonuclin 2 [Source:HGNC Symbol;Acc:HGNC:30988]	protein_coding	1863.87	-2.29557	2.79305e-05	-4.98634	DOWN	0	NA	NA	NA
C10orf55	ENSG00000222047	chromosome 10 open reading frame 55 [Source:HGNC Symbol;Acc:HGNC:31008]	protein_coding	57.6889	-2.73	4.16198e-11	-7.32992	DOWN	0	NA	NA	NA
C12orf75	ENSG00000235162	chromosome 12 open reading frame 75 [Source:HGNC Symbol;Acc:HGNC:35164]	protein_coding	393.64	-1.8758	0.00143696	-4.03143	DOWN	0	NA	NA	NA
C1orf186	ENSG00000263961	chromosome 1 open reading frame 186 [Source:HGNC Symbol;Acc:HGNC:25341]	protein_coding	32.4227	-2.38626	0.0148103	-3.27968	DOWN	0	NA	NA	NA
C1R	ENSG00000159403	complement C1r [Source:HGNC Symbol;Acc:HGNC:1246]	protein_coding	9220.55	-1.82028	0.00344301	-3.77458	DOWN	0	NA	NA	1
C1S	ENSG00000182326	complement C1s [Source:HGNC Symbol;Acc:HGNC:1247]	protein_coding	10584.5	-1.78954	0.00122759	-4.07481	DOWN	0	NA	NA	1
C5orf46	ENSG00000178776	chromosome 5 open reading frame 46 [Source:HGNC Symbol;Acc:HGNC:33768]	protein_coding	17.9904	-2.1545	0.0454361	-2.81719	DOWN	0	NA	NA	NA
CACNG4	ENSG00000075461	calcium voltage-gated channel auxiliary subunit gamma 4 [Source:HGNC Symbol;Acc:HGNC:1408]	protein_coding	861.302	-1.92225	0.0130572	-3.32581	DOWN	0	NA	NA	1
CAPN6	ENSG00000077274	calpain 6 [Source:HGNC Symbol;Acc:HGNC:1483]	protein_coding	81.5536	-3.91804	0.00189609	-3.94969	DOWN	0	NA	NA	1
CCDC141	ENSG00000163492	coiled-coil domain containing 141 [Source:HGNC Symbol;Acc:HGNC:26821]	protein_coding	188.973	-1.59656	0.00122759	-4.07481	DOWN	0	NA	NA	NA
CCDC8	ENSG00000169515	coiled-coil domain containing 8 [Source:HGNC Symbol;Acc:HGNC:25367]	protein_coding	1207.76	-1.5153	0.000520273	-4.30579	DOWN	0	NA	NA	NA
CCDC80	ENSG00000091986	coiled-coil domain containing 80 [Source:HGNC Symbol;Acc:HGNC:30649]	protein_coding	6208.31	-2.72593	3.21311e-08	-6.27968	DOWN	0	NA	NA	1
CCR2	ENSG00000121807	C-C motif chemokine receptor 2 [Source:HGNC Symbol;Acc:HGNC:1603]	protein_coding	45.5719	-2.36509	0.000385404	-4.38421	DOWN	0	NA	NA	1
CCR4	ENSG00000183813	C-C motif chemokine receptor 4 [Source:HGNC Symbol;Acc:HGNC:1605]	protein_coding	52.6157	-2.57526	4.41564e-07	-5.81531	DOWN	0	NA	NA	1
CCR5	ENSG00000160791	C-C motif chemokine receptor 5 (gene/pseudogene) [Source:HGNC Symbol;Acc:HGNC:1606]	protein_coding	61.3709	-1.55155	0.00162414	-3.99763	DOWN	0	NA	NA	1
CCR7	ENSG00000126353	C-C motif chemokine receptor 7 [Source:HGNC Symbol;Acc:HGNC:1608]	protein_coding	32.1705	-1.79452	0.00963786	-3.43384	DOWN	0	NA	NA	1
CD19	ENSG00000177455	CD19 molecule [Source:HGNC Symbol;Acc:HGNC:1633]	protein_coding	30.9614	-2.20033	2.47082e-05	-5.01583	DOWN	0	NA	NA	1
CD1C	ENSG00000158481	CD1c molecule [Source:HGNC Symbol;Acc:HGNC:1636]	protein_coding	54.0474	-2.96638	0.00012768	-4.65045	DOWN	0	NA	NA	1
CD1E	ENSG00000158488	CD1e molecule [Source:HGNC Symbol;Acc:HGNC:1638]	protein_coding	19.7562	-3.49493	0.00350006	-3.76913	DOWN	0	NA	NA	1
CD2	ENSG00000116824	CD2 molecule [Source:HGNC Symbol;Acc:HGNC:1639]	protein_coding	115.355	-1.54112	0.00265926	-3.85224	DOWN	0	NA	NA	1
CD200R1	ENSG00000163606	CD200 receptor 1 [Source:HGNC Symbol;Acc:HGNC:24235]	protein_coding	76.2768	-2.02535	0.00347662	-3.77108	DOWN	0	NA	NA	1
CD247	ENSG00000198821	CD247 molecule [Source:HGNC Symbol;Acc:HGNC:1677]	protein_coding	447.276	-1.90849	0.000766237	-4.20306	DOWN	0	NA	NA	1
CD27	ENSG00000139193	CD27 molecule [Source:HGNC Symbol;Acc:HGNC:11922]	protein_coding	55.7383	-1.59404	8.18071e-05	-4.75034	DOWN	0	NA	NA	1
CD28	ENSG00000178562	CD28 molecule [Source:HGNC Symbol;Acc:HGNC:1653]	protein_coding	106.363	-1.96214	0.00178261	-3.96828	DOWN	0	NA	NA	1
CD300E	ENSG00000186407	CD300e molecule [Source:HGNC Symbol;Acc:HGNC:28874]	protein_coding	40.7796	-2.53566	0.000440039	-4.3516	DOWN	0	NA	NA	1
CD36	ENSG00000135218	CD36 molecule [Source:HGNC Symbol;Acc:HGNC:1663]	protein_coding	3398.62	-2.26208	0.00882806	-3.46436	DOWN	0	NA	NA	1
CD3D	ENSG00000167286	CD3d molecule [Source:HGNC Symbol;Acc:HGNC:1673]	protein_coding	297.766	-2.57108	2.14139e-07	-5.94846	DOWN	0	NA	NA	1
CD3E	ENSG00000198851	CD3e molecule [Source:HGNC Symbol;Acc:HGNC:1674]	protein_coding	448.972	-2.41671	8.12583e-06	-5.25238	DOWN	0	NA	NA	1
CD3G	ENSG00000160654	CD3g molecule [Source:HGNC Symbol;Acc:HGNC:1675]	protein_coding	126.12	-2.08408	0.00310675	-3.80531	DOWN	0	NA	NA	1
CD48	ENSG00000117091	CD48 molecule [Source:HGNC Symbol;Acc:HGNC:1683]	protein_coding	182.69	-1.80639	0.00439259	-3.69736	DOWN	0	NA	NA	1
CD6	ENSG00000013725	CD6 molecule [Source:HGNC Symbol;Acc:HGNC:1691]	protein_coding	158.868	-1.65514	0.000470665	-4.33251	DOWN	0	NA	NA	1
CD69	ENSG00000110848	CD69 molecule [Source:HGNC Symbol;Acc:HGNC:1694]	protein_coding	75.7738	-1.74162	0.0015393	-4.01331	DOWN	0	NA	NA	1
CD79A	ENSG00000105369	CD79a molecule [Source:HGNC Symbol;Acc:HGNC:1698]	protein_coding	92.4748	-2.91857	2.37005e-06	-5.50206	DOWN	0	NA	NA	1
CD79B	ENSG00000007312	CD79b molecule [Source:HGNC Symbol;Acc:HGNC:1699]	protein_coding	56.0826	-1.92176	0.000467397	-4.33512	DOWN	0	NA	NA	1
CD8A	ENSG00000153563	CD8a molecule [Source:HGNC Symbol;Acc:HGNC:1706]	protein_coding	328.745	-2.05361	4.44501e-05	-4.88819	DOWN	0	NA	NA	1
CD8B	ENSG00000172116	CD8b molecule [Source:HGNC Symbol;Acc:HGNC:1707]	protein_coding	16.385	-1.86566	0.00803997	-3.49741	DOWN	0	NA	NA	1
CD96	ENSG00000153283	CD96 molecule [Source:HGNC Symbol;Acc:HGNC:16892]	protein_coding	271.39	-2.17313	0.000303069	-4.44435	DOWN	0	NA	NA	1
CFHR1	ENSG00000244414	complement factor H related 1 [Source:HGNC Symbol;Acc:HGNC:4888]	protein_coding	220.509	-3.29165	2.19236e-05	-5.04189	DOWN	0	NA	NA	1
CIDEC	ENSG00000187288	cell death inducing DFFA like effector c [Source:HGNC Symbol;Acc:HGNC:24229]	protein_coding	55.0991	-5.66165	5.4738e-14	-8.23247	DOWN	0	NA	NA	NA
CLDN1	ENSG00000163347	claudin 1 [Source:HGNC Symbol;Acc:HGNC:2032]	protein_coding	141.577	-2.14825	6.98303e-05	-4.78808	DOWN	0	NA	NA	NA
CLIC5	ENSG00000112782	chloride intracellular channel 5 [Source:HGNC Symbol;Acc:HGNC:13517]	protein_coding	64.601	-1.85682	0.0348959	-2.93584	DOWN	0	NA	NA	NA
CLIC6	ENSG00000159212	chloride intracellular channel 6 [Source:HGNC Symbol;Acc:HGNC:2065]	protein_coding	681.851	-1.95561	0.00942384	-3.44178	DOWN	0	NA	NA	NA
CLMP	ENSG00000166250	CXADR like membrane protein [Source:HGNC Symbol;Acc:HGNC:24039]	protein_coding	175.287	-2.47939	1.94966e-05	-5.06809	DOWN	0	NA	NA	NA
CNIH3	ENSG00000143786	cornichon family AMPA receptor auxiliary protein 3 [Source:HGNC Symbol;Acc:HGNC:26802]	protein_coding	55.7284	-1.52404	3.27816e-06	-5.44065	DOWN	0	NA	NA	NA
CNN2	ENSG00000064666	calponin 2 [Source:HGNC Symbol;Acc:HGNC:2156]	protein_coding	1094.9	-1.75409	0.000391536	-4.38004	DOWN	0	NA	NA	NA
CPA3	ENSG00000163751	carboxypeptidase A3 [Source:HGNC Symbol;Acc:HGNC:2298]	protein_coding	195.293	-4.07354	9.12841e-06	-5.22739	DOWN	0	NA	NA	1
CPB1	ENSG00000153002	carboxypeptidase B1 [Source:HGNC Symbol;Acc:HGNC:2299]	protein_coding	6923.78	-1.54786	0.0405618	-2.86865	DOWN	0	NA	NA	1
CPXM1	ENSG00000088882	carboxypeptidase X, M14 family member 1 [Source:HGNC Symbol;Acc:HGNC:15771]	protein_coding	311.029	-1.75666	0.00152553	-4.01611	DOWN	0	NA	NA	1
CPXM2	ENSG00000121898	carboxypeptidase X, M14 family member 2 [Source:HGNC Symbol;Acc:HGNC:26977]	protein_coding	729.283	-2.5322	0.000603905	-4.26468	DOWN	0	NA	NA	1
CR1	ENSG00000203710	complement C3b/C4b receptor 1 (Knops blood group) [Source:HGNC Symbol;Acc:HGNC:2334]	protein_coding	2337.8	-1.89693	0.000143445	-4.62277	DOWN	0	NA	NA	1
CSF2RB	ENSG00000100368	colony stimulating factor 2 receptor beta common subunit [Source:HGNC Symbol;Acc:HGNC:2436]	protein_coding	624.991	-2.19536	1.82362e-08	-6.37472	DOWN	0	NA	NA	1
CTLA4	ENSG00000163599	cytotoxic T-lymphocyte associated protein 4 [Source:HGNC Symbol;Acc:HGNC:2505]	protein_coding	49.5938	-2.36712	0.00106418	-4.1133	DOWN	0	NA	NA	1
CYGB	ENSG00000161544	cytoglobin [Source:HGNC Symbol;Acc:HGNC:16505]	protein_coding	91.1923	-1.73442	0.000983125	-4.13507	DOWN	0	NA	NA	NA
CYP24A1	ENSG00000019186	cytochrome P450 family 24 subfamily A member 1 [Source:HGNC Symbol;Acc:HGNC:2602]	protein_coding	91.5305	-3.16898	0.00738577	-3.52842	DOWN	0	NA	NA	1
CYP7B1	ENSG00000172817	cytochrome P450 family 7 subfamily B member 1 [Source:HGNC Symbol;Acc:HGNC:2652]	protein_coding	329.001	-1.54006	0.000475424	-4.32924	DOWN	0	NA	NA	1
CYS1	ENSG00000205795	cystin 1 [Source:HGNC Symbol;Acc:HGNC:18525]	protein_coding	20.5713	-2.06835	0.0198277	-3.16477	DOWN	0	NA	NA	NA
CYTIP	ENSG00000115165	cytohesin 1 interacting protein [Source:HGNC Symbol;Acc:HGNC:9506]	protein_coding	312.116	-1.77241	0.00029601	-4.45068	DOWN	0	NA	NA	NA
DACT1	ENSG00000165617	dishevelled binding antagonist of beta catenin 1 [Source:HGNC Symbol;Acc:HGNC:17748]	protein_coding	188.617	-1.60768	0.000151265	-4.60976	DOWN	0	NA	NA	NA
DCC	ENSG00000187323	DCC netrin 1 receptor [Source:HGNC Symbol;Acc:HGNC:2701]	protein_coding	173.141	-2.16355	0.0108343	-3.39299	DOWN	0	NA	NA	NA
DEPDC7	ENSG00000121690	DEP domain containing 7 [Source:HGNC Symbol;Acc:HGNC:29899]	protein_coding	29.3617	-1.72067	0.00885244	-3.46339	DOWN	0	NA	NA	NA
DERL3	ENSG00000099958	derlin 3 [Source:HGNC Symbol;Acc:HGNC:14236]	protein_coding	43.7417	-1.94111	0.000897108	-4.16092	DOWN	0	NA	NA	NA
DES	ENSG00000175084	desmin [Source:HGNC Symbol;Acc:HGNC:2770]	protein_coding	112.59	-1.55912	0.0393776	-2.88389	DOWN	0	NA	NA	NA
DIO2	ENSG00000211448	iodothyronine deiodinase 2 [Source:HGNC Symbol;Acc:HGNC:2884]	protein_coding	309.864	-1.51562	0.0387551	-2.89083	DOWN	0	NA	NA	1
DMRT2	ENSG00000173253	doublesex and mab-3 related transcription factor 2 [Source:HGNC Symbol;Acc:HGNC:2935]	protein_coding	37.3034	-2.66632	0.00268114	-3.84883	DOWN	0	NA	NA	NA
DNAJC5B	ENSG00000147570	DnaJ heat shock protein family (Hsp40) member C5 beta [Source:HGNC Symbol;Acc:HGNC:24138]	protein_coding	35.8318	-1.70196	0.0123851	-3.34537	DOWN	0	NA	NA	NA
DOK2	ENSG00000147443	docking protein 2 [Source:HGNC Symbol;Acc:HGNC:2991]	protein_coding	84.8174	-1.63582	0.00498522	-3.65557	DOWN	0	NA	NA	NA
DPP4	ENSG00000197635	dipeptidyl peptidase 4 [Source:HGNC Symbol;Acc:HGNC:3009]	protein_coding	483.643	-2.64852	4.504e-06	-5.37283	DOWN	0	NA	NA	1
DSC3	ENSG00000134762	desmocollin 3 [Source:HGNC Symbol;Acc:HGNC:3037]	protein_coding	176.895	-3.7012	1.50493e-05	-5.1233	DOWN	0	NA	NA	NA
DSG3	ENSG00000134757	desmoglein 3 [Source:HGNC Symbol;Acc:HGNC:3050]	protein_coding	53.6775	-4.53688	1.33955e-08	-6.42652	DOWN	0	NA	NA	NA
DUOXA1	ENSG00000140254	dual oxidase maturation factor 1 [Source:HGNC Symbol;Acc:HGNC:26507]	protein_coding	23.1068	-1.55815	0.0214857	-3.13475	DOWN	0	NA	NA	NA
DUOXA2	ENSG00000140274	dual oxidase maturation factor 2 [Source:HGNC Symbol;Acc:HGNC:32698]	protein_coding	17.9895	-2.33616	0.0354732	-2.92866	DOWN	0	NA	NA	NA
EN1	ENSG00000163064	engrailed homeobox 1 [Source:HGNC Symbol;Acc:HGNC:3342]	protein_coding	30.9778	-3.16496	1.6812e-07	-5.99191	DOWN	0	NA	NA	NA
EOMES	ENSG00000163508	eomesodermin [Source:HGNC Symbol;Acc:HGNC:3372]	protein_coding	47.8622	-2.23824	0.000824999	-4.18298	DOWN	0	NA	NA	NA
EVA1A	ENSG00000115363	eva-1 homolog A, regulator of programmed cell death [Source:HGNC Symbol;Acc:HGNC:25816]	protein_coding	13.7374	-1.58091	0.0335225	-2.95272	DOWN	0	NA	NA	NA
EVC2	ENSG00000173040	EvC ciliary complex subunit 2 [Source:HGNC Symbol;Acc:HGNC:19747]	protein_coding	550.094	-1.71047	0.000595188	-4.26895	DOWN	0	NA	NA	NA
EYA4	ENSG00000112319	EYA transcriptional coactivator and phosphatase 4 [Source:HGNC Symbol;Acc:HGNC:3522]	protein_coding	88.5137	-1.6171	0.0389973	-2.88808	DOWN	0	NA	NA	NA
F2RL2	ENSG00000164220	coagulation factor II thrombin receptor like 2 [Source:HGNC Symbol;Acc:HGNC:3539]	protein_coding	598.505	-2.71104	9.07023e-09	-6.48953	DOWN	0	NA	NA	1
FABP4	ENSG00000170323	fatty acid binding protein 4 [Source:HGNC Symbol;Acc:HGNC:3559]	protein_coding	243.712	-5.94607	2.58635e-14	-8.32729	DOWN	0	NA	NA	1
FAP	ENSG00000078098	fibroblast activation protein alpha [Source:HGNC Symbol;Acc:HGNC:3590]	protein_coding	2974.61	-2.28779	9.2693e-08	-6.09198	DOWN	0	NA	NA	1
FCAR	ENSG00000186431	Fc fragment of IgA receptor [Source:HGNC Symbol;Acc:HGNC:3608]	protein_coding	23.7663	-1.96453	0.0370213	-2.91068	DOWN	0	NA	NA	1
FCER1A	ENSG00000179639	Fc fragment of IgE receptor Ia [Source:HGNC Symbol;Acc:HGNC:3609]	protein_coding	62.2281	-2.98689	0.00186654	-3.95492	DOWN	0	NA	NA	1
FCMR	ENSG00000162894	Fc fragment of IgM receptor [Source:HGNC Symbol;Acc:HGNC:14315]	protein_coding	153.116	-1.50181	0.0126835	-3.33601	DOWN	0	NA	NA	NA
FCRL1	ENSG00000163534	Fc receptor like 1 [Source:HGNC Symbol;Acc:HGNC:18509]	protein_coding	15.3316	-2.87182	0.0208351	-3.1473	DOWN	0	NA	NA	1
FCRL3	ENSG00000160856	Fc receptor like 3 [Source:HGNC Symbol;Acc:HGNC:18506]	protein_coding	33.7983	-2.55533	0.000822508	-4.18433	DOWN	0	NA	NA	1
FCRL5	ENSG00000143297	Fc receptor like 5 [Source:HGNC Symbol;Acc:HGNC:18508]	protein_coding	107.289	-3.43931	3.61896e-07	-5.85414	DOWN	0	NA	NA	1
FFAR3	ENSG00000185897	free fatty acid receptor 3 [Source:HGNC Symbol;Acc:HGNC:4499]	protein_coding	28.7594	-2.17529	2.50446e-05	-5.01277	DOWN	0	NA	NA	1
FHOD3	ENSG00000134775	formin homology 2 domain containing 3 [Source:HGNC Symbol;Acc:HGNC:26178]	protein_coding	337.323	-2.19949	2.20587e-14	-8.34992	DOWN	0	NA	NA	NA
FMO1	ENSG00000010932	flavin containing monooxygenase 1 [Source:HGNC Symbol;Acc:HGNC:3769]	protein_coding	126.622	-2.99161	0.000595188	-4.26913	DOWN	0	NA	NA	1
FMO2	ENSG00000094963	flavin containing monooxygenase 2 [Source:HGNC Symbol;Acc:HGNC:3770]	protein_coding	163.879	-1.68769	0.00774604	-3.51285	DOWN	0	NA	NA	1
FMO3	ENSG00000007933	flavin containing monooxygenase 3 [Source:HGNC Symbol;Acc:HGNC:3771]	protein_coding	316.418	-1.69002	0.0110813	-3.38507	DOWN	0	NA	NA	1
G0S2	ENSG00000123689	G0/G1 switch 2 [Source:HGNC Symbol;Acc:HGNC:30229]	protein_coding	78.1306	-3.32794	5.03115e-10	-6.95607	DOWN	0	NA	NA	NA
GABRP	ENSG00000094755	gamma-aminobutyric acid type A receptor pi subunit [Source:HGNC Symbol;Acc:HGNC:4089]	protein_coding	520.293	-3.42552	1.69643e-09	-6.7686	DOWN	0	NA	NA	1
GALNT5	ENSG00000136542	polypeptide N-acetylgalactosaminyltransferase 5 [Source:HGNC Symbol;Acc:HGNC:4127]	protein_coding	363.204	-1.55251	0.0216938	-3.12987	DOWN	0	NA	NA	NA
GAS1	ENSG00000180447	growth arrest specific 1 [Source:HGNC Symbol;Acc:HGNC:4165]	protein_coding	899.631	-4.22138	3.08888e-11	-7.37732	DOWN	0	NA	NA	NA
GBP5	ENSG00000154451	guanylate binding protein 5 [Source:HGNC Symbol;Acc:HGNC:19895]	protein_coding	583.457	-1.87873	1.89721e-05	-5.07422	DOWN	0	NA	NA	NA
GDPD4	ENSG00000178795	glycerophosphodiester phosphodiesterase domain containing 4 [Source:HGNC Symbol;Acc:HGNC:24849]	protein_coding	9.12467	-1.70114	0.00854082	-3.47529	DOWN	0	NA	NA	NA
GEM	ENSG00000164949	GTP binding protein overexpressed in skeletal muscle [Source:HGNC Symbol;Acc:HGNC:4234]	protein_coding	321.331	-2.08576	0.0002515	-4.48957	DOWN	0	NA	NA	NA
GFI1	ENSG00000162676	growth factor independent 1 transcriptional repressor [Source:HGNC Symbol;Acc:HGNC:4237]	protein_coding	50.9022	-1.62179	0.00453526	-3.6865	DOWN	0	NA	NA	NA
GFRA1	ENSG00000151892	GDNF family receptor alpha 1 [Source:HGNC Symbol;Acc:HGNC:4243]	protein_coding	1747.68	-1.894	0.0399796	-2.87506	DOWN	0	NA	NA	NA
GJA5	ENSG00000265107	gap junction protein alpha 5 [Source:HGNC Symbol;Acc:HGNC:4279]	protein_coding	640.673	-1.6068	0.000185711	-4.56335	DOWN	0	NA	NA	NA
GJB2	ENSG00000165474	gap junction protein beta 2 [Source:HGNC Symbol;Acc:HGNC:4284]	protein_coding	552.39	-3.49139	1.91408e-16	-8.92961	DOWN	0	NA	NA	NA
GLI2	ENSG00000074047	GLI family zinc finger 2 [Source:HGNC Symbol;Acc:HGNC:4318]	protein_coding	300.039	-2.07173	0.000224514	-4.51559	DOWN	0	NA	NA	1
GLT8D2	ENSG00000120820	glycosyltransferase 8 domain containing 2 [Source:HGNC Symbol;Acc:HGNC:24890]	protein_coding	270.509	-2.11257	0.000277279	-4.46607	DOWN	0	NA	NA	NA
GPD1	ENSG00000167588	glycerol-3-phosphate dehydrogenase 1 [Source:HGNC Symbol;Acc:HGNC:4455]	protein_coding	134.393	-1.8191	0.000393678	-4.37848	DOWN	0	NA	NA	NA
GPR174	ENSG00000147138	G protein-coupled receptor 174 [Source:HGNC Symbol;Acc:HGNC:30245]	protein_coding	60.7834	-2.94612	7.8068e-05	-4.76228	DOWN	0	NA	NA	1
GRAP2	ENSG00000100351	GRB2-related adaptor protein 2 [Source:HGNC Symbol;Acc:HGNC:4563]	protein_coding	66.5742	-2.05125	0.00123936	-4.07133	DOWN	0	NA	NA	NA
GREB1	ENSG00000196208	growth regulation by estrogen in breast cancer 1 [Source:HGNC Symbol;Acc:HGNC:24885]	protein_coding	4596.83	-1.83194	0.00270723	-3.84586	DOWN	0	NA	NA	NA
GRPR	ENSG00000126010	gastrin releasing peptide receptor [Source:HGNC Symbol;Acc:HGNC:4609]	protein_coding	132.76	-1.57417	0.00162461	-3.99725	DOWN	0	NA	NA	1
GSC	ENSG00000133937	goosecoid homeobox [Source:HGNC Symbol;Acc:HGNC:4612]	protein_coding	115.133	-2.48015	0.00189626	-3.94937	DOWN	0	NA	NA	NA
GULP1	ENSG00000144366	GULP, engulfment adaptor PTB domain containing 1 [Source:HGNC Symbol;Acc:HGNC:18649]	protein_coding	267.057	-1.92205	2.03903e-05	-5.05722	DOWN	0	NA	NA	NA
GXYLT2	ENSG00000172986	glucoside xylosyltransferase 2 [Source:HGNC Symbol;Acc:HGNC:33383]	protein_coding	694.056	-2.35192	3.09614e-05	-4.96505	DOWN	0	NA	NA	NA
GYPE	ENSG00000197465	glycophorin E (MNS blood group) [Source:HGNC Symbol;Acc:HGNC:4705]	protein_coding	42.148	-1.56244	0.0309599	-2.98523	DOWN	0	NA	NA	1
GZMA	ENSG00000145649	granzyme A [Source:HGNC Symbol;Acc:HGNC:4708]	protein_coding	46.5324	-2.7024	0.000880471	-4.16585	DOWN	0	NA	NA	1
GZMK	ENSG00000113088	granzyme K [Source:HGNC Symbol;Acc:HGNC:4711]	protein_coding	34.994	-2.66671	0.00391383	-3.73335	DOWN	0	NA	NA	1
HAND2	ENSG00000164107	heart and neural crest derivatives expressed 2 [Source:HGNC Symbol;Acc:HGNC:4808]	protein_coding	33.9634	-6.9717	6.08255e-18	-9.32193	DOWN	0	NA	NA	NA
HAS2	ENSG00000170961	hyaluronan synthase 2 [Source:HGNC Symbol;Acc:HGNC:4819]	protein_coding	117.895	-3.50451	1.15438e-13	-8.12878	DOWN	0	NA	NA	NA
HDC	ENSG00000140287	histidine decarboxylase [Source:HGNC Symbol;Acc:HGNC:4855]	protein_coding	318.253	-3.73507	3.97723e-07	-5.83526	DOWN	0	NA	NA	1
HLA-DQA1	ENSG00000196735	major histocompatibility complex, class II, DQ alpha 1 [Source:HGNC Symbol;Acc:HGNC:4942]	protein_coding	15544.1	-1.76327	0.000475933	-4.32864	DOWN	0	NA	NA	NA
HLA-DQA2	ENSG00000237541	major histocompatibility complex, class II, DQ alpha 2 [Source:HGNC Symbol;Acc:HGNC:4943]	protein_coding	6882.25	-1.78851	0.00803019	-3.49821	DOWN	0	NA	NA	1
HLA-DQB2	ENSG00000232629	major histocompatibility complex, class II, DQ beta 2 [Source:HGNC Symbol;Acc:HGNC:4945]	protein_coding	422.623	-1.71815	0.00110291	-4.10409	DOWN	0	NA	NA	NA
HOXA10	ENSG00000253293	homeobox A10 [Source:HGNC Symbol;Acc:HGNC:5100]	protein_coding	266.458	-3.26951	9.99554e-09	-6.47408	DOWN	0	NA	NA	NA
HOXA11	ENSG00000005073	homeobox A11 [Source:HGNC Symbol;Acc:HGNC:5101]	protein_coding	18.8933	-3.44937	0.00186654	-3.95518	DOWN	0	NA	NA	NA
HOXA2	ENSG00000105996	homeobox A2 [Source:HGNC Symbol;Acc:HGNC:5103]	protein_coding	159.203	-3.16914	3.111e-06	-5.45165	DOWN	0	NA	NA	NA
HOXA3	ENSG00000105997	homeobox A3 [Source:HGNC Symbol;Acc:HGNC:5104]	protein_coding	32.9914	-3.65851	0.000207619	-4.53637	DOWN	0	NA	NA	NA
HOXA4	ENSG00000197576	homeobox A4 [Source:HGNC Symbol;Acc:HGNC:5105]	protein_coding	60.9302	-5.75699	2.45045e-09	-6.70967	DOWN	0	NA	NA	NA
HOXA5	ENSG00000106004	homeobox A5 [Source:HGNC Symbol;Acc:HGNC:5106]	protein_coding	21.5332	-4.9268	9.21821e-06	-5.22407	DOWN	0	NA	NA	NA
HOXA6	ENSG00000106006	homeobox A6 [Source:HGNC Symbol;Acc:HGNC:5107]	protein_coding	37.2006	-4.07363	2.68534e-05	-4.99707	DOWN	0	NA	NA	NA
HOXA7	ENSG00000122592	homeobox A7 [Source:HGNC Symbol;Acc:HGNC:5108]	protein_coding	19.2399	-6.79218	2.61722e-09	-6.69803	DOWN	0	NA	NA	NA
HOXA9	ENSG00000078399	homeobox A9 [Source:HGNC Symbol;Acc:HGNC:5109]	protein_coding	13.7211	-5.5633	6.43043e-08	-6.15708	DOWN	0	NA	NA	NA
HOXB2	ENSG00000173917	homeobox B2 [Source:HGNC Symbol;Acc:HGNC:5113]	protein_coding	297.21	-1.79906	0.00429373	-3.70391	DOWN	0	NA	NA	NA
HOXB3	ENSG00000120093	homeobox B3 [Source:HGNC Symbol;Acc:HGNC:5114]	protein_coding	1001.63	-2.51175	0.000194454	-4.55212	DOWN	0	NA	NA	NA
HOXB4	ENSG00000182742	homeobox B4 [Source:HGNC Symbol;Acc:HGNC:5115]	protein_coding	118.37	-2.67491	1.03308e-05	-5.20098	DOWN	0	NA	NA	NA
HOXB6	ENSG00000108511	homeobox B6 [Source:HGNC Symbol;Acc:HGNC:5117]	protein_coding	226.95	-2.02265	0.0280051	-3.02986	DOWN	0	NA	NA	NA
HOXB8	ENSG00000120068	homeobox B8 [Source:HGNC Symbol;Acc:HGNC:5119]	protein_coding	12.1548	-3.26807	0.00890821	-3.46147	DOWN	0	NA	NA	NA
HOXD10	ENSG00000128710	homeobox D10 [Source:HGNC Symbol;Acc:HGNC:5133]	protein_coding	111.697	-4.99229	2.82061e-14	-8.31515	DOWN	0	NA	NA	NA
HOXD4	ENSG00000170166	homeobox D4 [Source:HGNC Symbol;Acc:HGNC:5138]	protein_coding	230.316	-3.15164	6.84019e-07	-5.73309	DOWN	0	NA	NA	NA
HOXD8	ENSG00000175879	homeobox D8 [Source:HGNC Symbol;Acc:HGNC:5139]	protein_coding	119.797	-1.94539	0.0011323	-4.09641	DOWN	0	NA	NA	NA
HPGD	ENSG00000164120	15-hydroxyprostaglandin dehydrogenase [Source:HGNC Symbol;Acc:HGNC:5154]	protein_coding	2686.55	-2.03371	0.0252427	-3.0725	DOWN	0	NA	NA	1
HS3ST3A1	ENSG00000153976	heparan sulfate-glucosamine 3-sulfotransferase 3A1 [Source:HGNC Symbol;Acc:HGNC:5196]	protein_coding	102.599	-2.25013	0.0049094	-3.66026	DOWN	0	NA	NA	NA
ICOS	ENSG00000163600	inducible T-cell costimulator [Source:HGNC Symbol;Acc:HGNC:5351]	protein_coding	55.5481	-2.97083	2.78963e-07	-5.90239	DOWN	0	NA	NA	1
IDO1	ENSG00000131203	indoleamine 2,3-dioxygenase 1 [Source:HGNC Symbol;Acc:HGNC:6059]	protein_coding	62.2607	-2.52556	0.0139263	-3.30161	DOWN	0	NA	NA	1
IGFN1	ENSG00000163395	immunoglobulin-like and fibronectin type III domain containing 1 [Source:HGNC Symbol;Acc:HGNC:24607]	protein_coding	3002	-5.51683	2.42938e-08	-6.32601	DOWN	0	NA	NA	NA
IGLL5	ENSG00000254709	immunoglobulin lambda like polypeptide 5 [Source:HGNC Symbol;Acc:HGNC:38476]	protein_coding	1852.1	-5.97097	6.39942e-33	-12.5743	DOWN	0	NA	NA	1
IL15RA	ENSG00000134470	interleukin 15 receptor subunit alpha [Source:HGNC Symbol;Acc:HGNC:5978]	protein_coding	177.311	-1.60791	3.51077e-06	-5.4251	DOWN	0	NA	NA	1
IL18R1	ENSG00000115604	interleukin 18 receptor 1 [Source:HGNC Symbol;Acc:HGNC:5988]	protein_coding	99.4279	-1.59383	0.0139263	-3.30157	DOWN	0	NA	NA	1
IL1RL1	ENSG00000115602	interleukin 1 receptor like 1 [Source:HGNC Symbol;Acc:HGNC:5998]	protein_coding	144.393	-2.05468	0.0292178	-3.01075	DOWN	0	NA	NA	1
IL2RB	ENSG00000100385	interleukin 2 receptor subunit beta [Source:HGNC Symbol;Acc:HGNC:6009]	protein_coding	81.8945	-2.0281	0.000163388	-4.59331	DOWN	0	NA	NA	1
IL2RG	ENSG00000147168	interleukin 2 receptor subunit gamma [Source:HGNC Symbol;Acc:HGNC:6010]	protein_coding	155.863	-1.81901	6.63266e-06	-5.29268	DOWN	0	NA	NA	1
IL32	ENSG00000008517	interleukin 32 [Source:HGNC Symbol;Acc:HGNC:16830]	protein_coding	995.829	-2.14741	8.30574e-09	-6.50367	DOWN	0	NA	NA	1
IL33	ENSG00000137033	interleukin 33 [Source:HGNC Symbol;Acc:HGNC:16028]	protein_coding	96.7008	-2.10872	0.00139194	-4.04064	DOWN	0	NA	NA	1
IL4I1	ENSG00000104951	interleukin 4 induced 1 [Source:HGNC Symbol;Acc:HGNC:19094]	protein_coding	242.046	-1.65155	1.95164e-05	-5.06743	DOWN	0	NA	NA	1
IL7R	ENSG00000168685	interleukin 7 receptor [Source:HGNC Symbol;Acc:HGNC:6024]	protein_coding	657.761	-2.27745	0.000211933	-4.53164	DOWN	0	NA	NA	1
IRF4	ENSG00000137265	interferon regulatory factor 4 [Source:HGNC Symbol;Acc:HGNC:6119]	protein_coding	79.758	-2.87359	2.88024e-06	-5.46643	DOWN	0	NA	NA	NA
IRX1	ENSG00000170549	iroquois homeobox 1 [Source:HGNC Symbol;Acc:HGNC:14358]	protein_coding	63.2314	-3.89169	3.70781e-08	-6.25588	DOWN	0	NA	NA	NA
IRX4	ENSG00000113430	iroquois homeobox 4 [Source:HGNC Symbol;Acc:HGNC:6129]	protein_coding	144.499	-2.18109	0.013645	-3.30998	DOWN	0	NA	NA	NA
ITK	ENSG00000113263	IL2 inducible T-cell kinase [Source:HGNC Symbol;Acc:HGNC:6171]	protein_coding	376.656	-2.29449	0.000913844	-4.15506	DOWN	0	NA	NA	1
JCHAIN	ENSG00000132465	joining chain of multimeric IgA and IgM [Source:HGNC Symbol;Acc:HGNC:5713]	protein_coding	2308.1	-5.78848	6.12887e-15	-8.5098	DOWN	0	NA	NA	1
KANK4	ENSG00000132854	KN motif and ankyrin repeat domains 4 [Source:HGNC Symbol;Acc:HGNC:27263]	protein_coding	106.233	-3.38527	3.01972e-16	-8.87168	DOWN	0	NA	NA	NA
KCNA3	ENSG00000177272	potassium voltage-gated channel subfamily A member 3 [Source:HGNC Symbol;Acc:HGNC:6221]	protein_coding	59.3653	-1.77358	0.0179843	-3.20566	DOWN	0	NA	NA	1
KCND2	ENSG00000184408	potassium voltage-gated channel subfamily D member 2 [Source:HGNC Symbol;Acc:HGNC:6238]	protein_coding	344.99	-1.56439	0.00479047	-3.66817	DOWN	0	NA	NA	1
KCNJ8	ENSG00000121361	potassium voltage-gated channel subfamily J member 8 [Source:HGNC Symbol;Acc:HGNC:6269]	protein_coding	210.985	-1.78123	0.000564794	-4.28372	DOWN	0	NA	NA	1
KIAA1549L	ENSG00000110427	KIAA1549 like [Source:HGNC Symbol;Acc:HGNC:24836]	protein_coding	554.594	-1.50943	0.0151572	-3.27076	DOWN	0	NA	NA	NA
KIF26B	ENSG00000162849	kinesin family member 26B [Source:HGNC Symbol;Acc:HGNC:25484]	protein_coding	1244.98	-2.19624	2.54924e-14	-8.33089	DOWN	0	NA	NA	NA
KIT	ENSG00000157404	KIT proto-oncogene receptor tyrosine kinase [Source:HGNC Symbol;Acc:HGNC:6342]	protein_coding	825.135	-1.60637	0.00208542	-3.9207	DOWN	0	NA	NA	1
KLK4	ENSG00000167749	kallikrein related peptidase 4 [Source:HGNC Symbol;Acc:HGNC:6365]	protein_coding	93.2574	-4.60602	6.62585e-22	-10.283	DOWN	0	NA	NA	1
KRT14	ENSG00000186847	keratin 14 [Source:HGNC Symbol;Acc:HGNC:6416]	protein_coding	1232.91	-5.11273	9.32985e-14	-8.16476	DOWN	0	NA	NA	NA
KRT16	ENSG00000186832	keratin 16 [Source:HGNC Symbol;Acc:HGNC:6423]	protein_coding	571.006	-2.68277	0.000680031	-4.23536	DOWN	0	NA	NA	NA
KRT17	ENSG00000128422	keratin 17 [Source:HGNC Symbol;Acc:HGNC:6427]	protein_coding	1949.88	-4.36663	5.09541e-12	-7.63108	DOWN	0	NA	NA	NA
KRT5	ENSG00000186081	keratin 5 [Source:HGNC Symbol;Acc:HGNC:6442]	protein_coding	1358.31	-5.48744	2.26791e-17	-9.17562	DOWN	0	NA	NA	NA
KRT6A	ENSG00000205420	keratin 6A [Source:HGNC Symbol;Acc:HGNC:6443]	protein_coding	1939.65	-3.42082	4.96993e-07	-5.79364	DOWN	0	NA	NA	NA
KRT6B	ENSG00000185479	keratin 6B [Source:HGNC Symbol;Acc:HGNC:6444]	protein_coding	2006.1	-4.09233	1.04595e-07	-6.07195	DOWN	0	NA	NA	NA
KRT6C	ENSG00000170465	keratin 6C [Source:HGNC Symbol;Acc:HGNC:20406]	protein_coding	394.85	-3.24296	0.0485374	-2.78746	DOWN	0	NA	NA	NA
KYNU	ENSG00000115919	kynureninase [Source:HGNC Symbol;Acc:HGNC:6469]	protein_coding	1531.07	-2.01712	0.00052815	-4.30141	DOWN	0	NA	NA	1
LAMP3	ENSG00000078081	lysosomal associated membrane protein 3 [Source:HGNC Symbol;Acc:HGNC:14582]	protein_coding	76.1016	-2.18718	0.000432488	-4.35721	DOWN	0	NA	NA	1
LAX1	ENSG00000122188	lymphocyte transmembrane adaptor 1 [Source:HGNC Symbol;Acc:HGNC:26005]	protein_coding	82.3763	-3.53882	5.79612e-09	-6.56403	DOWN	0	NA	NA	NA
LBP	ENSG00000129988	lipopolysaccharide binding protein [Source:HGNC Symbol;Acc:HGNC:6517]	protein_coding	80.3691	-2.47304	0.0337572	-2.94968	DOWN	0	NA	NA	1
LCK	ENSG00000182866	LCK proto-oncogene, Src family tyrosine kinase [Source:HGNC Symbol;Acc:HGNC:6524]	protein_coding	108.964	-2.22316	2.46214e-06	-5.49477	DOWN	0	NA	NA	1
LILRB2	ENSG00000131042	leukocyte immunoglobulin like receptor B2 [Source:HGNC Symbol;Acc:HGNC:6606]	protein_coding	487.563	-1.67423	0.000195931	-4.54975	DOWN	0	NA	NA	1
LILRB5	ENSG00000105609	leukocyte immunoglobulin like receptor B5 [Source:HGNC Symbol;Acc:HGNC:6609]	protein_coding	309.785	-2.29106	0.00163728	-3.99481	DOWN	0	NA	NA	1
LOXHD1	ENSG00000167210	lipoxygenase homology domains 1 [Source:HGNC Symbol;Acc:HGNC:26521]	protein_coding	147.161	-2.93286	4.86754e-08	-6.20813	DOWN	0	NA	NA	NA
LPAR1	ENSG00000198121	lysophosphatidic acid receptor 1 [Source:HGNC Symbol;Acc:HGNC:3166]	protein_coding	153.709	-1.5201	0.0199102	-3.16318	DOWN	0	NA	NA	1
LRRC15	ENSG00000172061	leucine rich repeat containing 15 [Source:HGNC Symbol;Acc:HGNC:20818]	protein_coding	845.774	-6.67318	1.5034e-25	-11.0825	DOWN	0	NA	NA	NA
LRRC18	ENSG00000165383	leucine rich repeat containing 18 [Source:HGNC Symbol;Acc:HGNC:23199]	protein_coding	47.187	-1.71788	0.00789312	-3.50441	DOWN	0	NA	NA	NA
LSP1	ENSG00000130592	lymphocyte-specific protein 1 [Source:HGNC Symbol;Acc:HGNC:6707]	protein_coding	549.905	-1.8234	0.00014351	-4.62227	DOWN	0	NA	NA	NA
LST1	ENSG00000204482	leukocyte specific transcript 1 [Source:HGNC Symbol;Acc:HGNC:14189]	protein_coding	148.973	-1.68281	0.00117325	-4.08691	DOWN	0	NA	NA	NA
LUZP6	ENSG00000267697	leucine zipper protein 6 [Source:HGNC Symbol;Acc:HGNC:33955]	protein_coding	30.1513	-3.72134	0.00971161	-3.43096	DOWN	0	NA	NA	NA
LY9	ENSG00000122224	lymphocyte antigen 9 [Source:HGNC Symbol;Acc:HGNC:6730]	protein_coding	77.3603	-2.71724	6.99347e-06	-5.28196	DOWN	0	NA	NA	1
LYZ	ENSG00000090382	lysozyme [Source:HGNC Symbol;Acc:HGNC:6740]	protein_coding	3086.66	-1.65093	0.00303331	-3.81178	DOWN	0	NA	NA	1
MARCO	ENSG00000019169	macrophage receptor with collagenous structure [Source:HGNC Symbol;Acc:HGNC:6895]	protein_coding	49.4317	-2.36149	0.00789312	-3.5041	DOWN	0	NA	NA	1
MEDAG	ENSG00000102802	mesenteric estrogen dependent adipogenesis [Source:HGNC Symbol;Acc:HGNC:25926]	protein_coding	143.666	-2.11305	0.000275603	-4.46813	DOWN	0	NA	NA	NA
MEOX2	ENSG00000106511	mesenchyme homeobox 2 [Source:HGNC Symbol;Acc:HGNC:7014]	protein_coding	150.146	-3.80193	4.60123e-07	-5.8078	DOWN	0	NA	NA	NA
MME	ENSG00000196549	membrane metalloendopeptidase [Source:HGNC Symbol;Acc:HGNC:7154]	protein_coding	729.263	-5.06848	1.48141e-36	-13.2284	DOWN	0	NA	NA	1
MOXD1	ENSG00000079931	monooxygenase DBH like 1 [Source:HGNC Symbol;Acc:HGNC:21063]	protein_coding	196.848	-2.58322	1.97633e-07	-5.9629	DOWN	0	NA	NA	1
MPEG1	ENSG00000197629	macrophage expressed 1 [Source:HGNC Symbol;Acc:HGNC:29619]	protein_coding	308.914	-1.78083	0.00196169	-3.93948	DOWN	0	NA	NA	NA
MROH9	ENSG00000117501	maestro heat like repeat family member 9 [Source:HGNC Symbol;Acc:HGNC:26287]	protein_coding	40.1709	-1.85538	0.00945639	-3.44018	DOWN	0	NA	NA	NA
MS4A1	ENSG00000156738	membrane spanning 4-domains A1 [Source:HGNC Symbol;Acc:HGNC:7315]	protein_coding	96.811	-3.83766	3.47804e-07	-5.86137	DOWN	0	NA	NA	1
MS4A2	ENSG00000149534	membrane spanning 4-domains A2 [Source:HGNC Symbol;Acc:HGNC:7316]	protein_coding	137.131	-3.26734	0.000223996	-4.51655	DOWN	0	NA	NA	NA
MSC	ENSG00000178860	musculin [Source:HGNC Symbol;Acc:HGNC:7321]	protein_coding	100.766	-1.70329	0.000150411	-4.61173	DOWN	0	NA	NA	NA
MUSK	ENSG00000030304	muscle associated receptor tyrosine kinase [Source:HGNC Symbol;Acc:HGNC:7525]	protein_coding	67.2683	-2.24959	0.00484923	-3.66418	DOWN	0	NA	NA	1
MYH1	ENSG00000109061	myosin heavy chain 1 [Source:HGNC Symbol;Acc:HGNC:7567]	protein_coding	631.429	-5.5565	9.18213e-53	-15.8758	DOWN	0	NA	NA	NA
MYH13	ENSG00000006788	myosin heavy chain 13 [Source:HGNC Symbol;Acc:HGNC:7571]	protein_coding	323.011	-5.68917	9.53432e-43	-14.293	DOWN	0	NA	NA	NA
MYH2	ENSG00000125414	myosin heavy chain 2 [Source:HGNC Symbol;Acc:HGNC:7572]	protein_coding	539.675	-6.16811	5.91183e-32	-12.3889	DOWN	0	NA	NA	NA
MYH4	ENSG00000264424	myosin heavy chain 4 [Source:HGNC Symbol;Acc:HGNC:7574]	protein_coding	680.529	-6.16364	2.55842e-59	-16.8374	DOWN	0	NA	NA	NA
MYH8	ENSG00000133020	myosin heavy chain 8 [Source:HGNC Symbol;Acc:HGNC:7578]	protein_coding	751.002	-5.61986	2.22367e-52	-15.7947	DOWN	0	NA	NA	NA
NEGR1	ENSG00000172260	neuronal growth regulator 1 [Source:HGNC Symbol;Acc:HGNC:17302]	protein_coding	273.564	-1.62588	0.000517801	-4.3072	DOWN	0	NA	NA	1
NKD2	ENSG00000145506	naked cuticle homolog 2 [Source:HGNC Symbol;Acc:HGNC:17046]	protein_coding	87.6856	-1.76616	0.000438446	-4.35312	DOWN	0	NA	NA	NA
NKG7	ENSG00000105374	natural killer cell granule protein 7 [Source:HGNC Symbol;Acc:HGNC:7830]	protein_coding	8.31136	-2.10919	0.0497405	-2.77674	DOWN	0	NA	NA	NA
NME8	ENSG00000086288	NME/NM23 family member 8 [Source:HGNC Symbol;Acc:HGNC:16473]	protein_coding	109.602	-2.33563	0.00187995	-3.95232	DOWN	0	NA	NA	1
NNMT	ENSG00000166741	nicotinamide N-methyltransferase [Source:HGNC Symbol;Acc:HGNC:7861]	protein_coding	958.552	-1.88548	0.000663021	-4.24207	DOWN	0	NA	NA	1
NPR1	ENSG00000169418	natriuretic peptide receptor 1 [Source:HGNC Symbol;Acc:HGNC:7943]	protein_coding	248.931	-1.50807	0.00317751	-3.79648	DOWN	0	NA	NA	1
NPY1R	ENSG00000164128	neuropeptide Y receptor Y1 [Source:HGNC Symbol;Acc:HGNC:7956]	protein_coding	458.453	-3.29599	8.98618e-05	-4.72884	DOWN	0	NA	NA	1
NRK	ENSG00000123572	Nik related kinase [Source:HGNC Symbol;Acc:HGNC:25391]	protein_coding	490.76	-2.15125	0.000800871	-4.19171	DOWN	0	NA	NA	1
NUGGC	ENSG00000189233	nuclear GTPase, germinal center associated [Source:HGNC Symbol;Acc:HGNC:33550]	protein_coding	47.4268	-2.74125	0.00366162	-3.75461	DOWN	0	NA	NA	NA
NXN	ENSG00000167693	nucleoredoxin [Source:HGNC Symbol;Acc:HGNC:18008]	protein_coding	222.93	-2.33091	6.12796e-10	-6.92414	DOWN	0	NA	NA	NA
OLFML2B	ENSG00000162745	olfactomedin like 2B [Source:HGNC Symbol;Acc:HGNC:24558]	protein_coding	530.766	-1.77	0.00232369	-3.88938	DOWN	0	NA	NA	1
OR10A5	ENSG00000166363	olfactory receptor family 10 subfamily A member 5 [Source:HGNC Symbol;Acc:HGNC:15131]	protein_coding	24.3329	-1.86369	0.00648984	-3.57135	DOWN	0	NA	NA	1
OXT	ENSG00000101405	oxytocin/neurophysin I prepropeptide [Source:HGNC Symbol;Acc:HGNC:8528]	protein_coding	8.20495	-3.44485	0.000728279	-4.21688	DOWN	0	NA	NA	1
P2RX1	ENSG00000108405	purinergic receptor P2X 1 [Source:HGNC Symbol;Acc:HGNC:8533]	protein_coding	80.4915	-2.12754	0.000327919	-4.42491	DOWN	0	NA	NA	1
P2RY10	ENSG00000078589	P2Y receptor family member 10 [Source:HGNC Symbol;Acc:HGNC:19906]	protein_coding	23.0566	-2.92988	0.000333686	-4.42025	DOWN	0	NA	NA	1
PAX5	ENSG00000196092	paired box 5 [Source:HGNC Symbol;Acc:HGNC:8619]	protein_coding	18.5239	-2.5566	0.038126	-2.89904	DOWN	0	NA	NA	NA
PCDH7	ENSG00000169851	protocadherin 7 [Source:HGNC Symbol;Acc:HGNC:8659]	protein_coding	442.042	-2.14224	1.36507e-05	-5.14357	DOWN	0	NA	NA	NA
PDGFRA	ENSG00000134853	platelet derived growth factor receptor alpha [Source:HGNC Symbol;Acc:HGNC:8803]	protein_coding	1316.42	-2.32144	1.26354e-05	-5.16033	DOWN	0	NA	NA	1
PDGFRL	ENSG00000104213	platelet derived growth factor receptor like [Source:HGNC Symbol;Acc:HGNC:8805]	protein_coding	271.918	-2.31891	0.000122348	-4.66045	DOWN	0	NA	NA	1
PI15	ENSG00000137558	peptidase inhibitor 15 [Source:HGNC Symbol;Acc:HGNC:8946]	protein_coding	814.244	-2.61853	0.00360892	-3.75905	DOWN	0	NA	NA	1
PI16	ENSG00000164530	peptidase inhibitor 16 [Source:HGNC Symbol;Acc:HGNC:21245]	protein_coding	174.35	-2.51592	0.00246923	-3.8729	DOWN	0	NA	NA	1
PIGR	ENSG00000162896	polymeric immunoglobulin receptor [Source:HGNC Symbol;Acc:HGNC:8968]	protein_coding	345.14	-1.86207	0.0308584	-2.98776	DOWN	0	NA	NA	1
PIK3CG	ENSG00000105851	phosphatidylinositol-4,5-bisphosphate 3-kinase catalytic subunit gamma [Source:HGNC Symbol;Acc:HGNC:8978]	protein_coding	423.928	-1.63484	0.000227956	-4.51198	DOWN	0	NA	NA	1
PIM1	ENSG00000137193	Pim-1 proto-oncogene, serine/threonine kinase [Source:HGNC Symbol;Acc:HGNC:8986]	protein_coding	259.122	-1.51758	3.38139e-08	-6.27099	DOWN	0	NA	NA	1
PLA2G2D	ENSG00000117215	phospholipase A2 group IID [Source:HGNC Symbol;Acc:HGNC:9033]	protein_coding	22.5778	-2.88106	0.00390798	-3.7341	DOWN	0	NA	NA	1
PLAC8	ENSG00000145287	placenta specific 8 [Source:HGNC Symbol;Acc:HGNC:19254]	protein_coding	49.4647	-1.87618	0.00275913	-3.84012	DOWN	0	NA	NA	NA
PLEK	ENSG00000115956	pleckstrin [Source:HGNC Symbol;Acc:HGNC:9070]	protein_coding	723	-1.69866	6.83572e-06	-5.28665	DOWN	0	NA	NA	1
PLIN4	ENSG00000167676	perilipin 4 [Source:HGNC Symbol;Acc:HGNC:29393]	protein_coding	2190.05	-2.04533	2.02773e-05	-5.05907	DOWN	0	NA	NA	NA
POU2AF1	ENSG00000110777	POU class 2 associating factor 1 [Source:HGNC Symbol;Acc:HGNC:9211]	protein_coding	99.0436	-3.83273	6.37227e-10	-6.91661	DOWN	0	NA	NA	NA
PQLC2L	ENSG00000174899	PQ loop repeat containing 2 like [Source:HGNC Symbol;Acc:HGNC:25146]	protein_coding	11.038	-3.39368	0.0018165	-3.962	DOWN	0	NA	NA	NA
PRDM1	ENSG00000057657	PR/SET domain 1 [Source:HGNC Symbol;Acc:HGNC:9346]	protein_coding	772.673	-1.56518	3.89981e-05	-4.91652	DOWN	0	NA	NA	NA
PRKG2	ENSG00000138669	protein kinase, cGMP-dependent, type II [Source:HGNC Symbol;Acc:HGNC:9416]	protein_coding	79.9589	-1.91008	0.00139245	-4.04005	DOWN	0	NA	NA	1
PRRX1	ENSG00000116132	paired related homeobox 1 [Source:HGNC Symbol;Acc:HGNC:9142]	protein_coding	1083.82	-2.07558	2.60205e-05	-5.00405	DOWN	0	NA	NA	NA
PRRX2	ENSG00000167157	paired related homeobox 2 [Source:HGNC Symbol;Acc:HGNC:21338]	protein_coding	32.1909	-2.58468	0.00281335	-3.8345	DOWN	0	NA	NA	NA
PTGDR	ENSG00000168229	prostaglandin D2 receptor [Source:HGNC Symbol;Acc:HGNC:9591]	protein_coding	53.5148	-1.75176	0.047594	-2.79713	DOWN	0	NA	NA	1
PTGER3	ENSG00000050628	prostaglandin E receptor 3 [Source:HGNC Symbol;Acc:HGNC:9595]	protein_coding	114.626	-2.93556	0.0010829	-4.10896	DOWN	0	NA	NA	1
PTPRC	ENSG00000081237	protein tyrosine phosphatase, receptor type C [Source:HGNC Symbol;Acc:HGNC:9666]	protein_coding	5101.6	-1.83472	0.000194793	-4.55137	DOWN	0	NA	NA	1
PYHIN1	ENSG00000163564	pyrin and HIN domain family member 1 [Source:HGNC Symbol;Acc:HGNC:28894]	protein_coding	70.236	-2.57218	0.000475424	-4.32923	DOWN	0	NA	NA	NA
RARRES2	ENSG00000106538	retinoic acid receptor responder 2 [Source:HGNC Symbol;Acc:HGNC:9868]	protein_coding	244.104	-2.75587	6.38321e-07	-5.7454	DOWN	0	NA	NA	NA
RBP7	ENSG00000162444	retinol binding protein 7 [Source:HGNC Symbol;Acc:HGNC:30316]	protein_coding	117.942	-1.96491	2.89783e-05	-4.97832	DOWN	0	NA	NA	NA
RFX8	ENSG00000196460	RFX family member 8, lacking RFX DNA binding domain [Source:HGNC Symbol;Acc:HGNC:37253]	protein_coding	101.679	-2.60792	1.94828e-07	-5.96589	DOWN	0	NA	NA	NA
RGS13	ENSG00000127074	regulator of G protein signaling 13 [Source:HGNC Symbol;Acc:HGNC:9995]	protein_coding	26.7394	-2.41022	0.0281779	-3.02743	DOWN	0	NA	NA	NA
ROR1	ENSG00000185483	receptor tyrosine kinase like orphan receptor 1 [Source:HGNC Symbol;Acc:HGNC:10256]	protein_coding	189.143	-1.50939	0.00824007	-3.48844	DOWN	0	NA	NA	1
ROR2	ENSG00000169071	receptor tyrosine kinase like orphan receptor 2 [Source:HGNC Symbol;Acc:HGNC:10257]	protein_coding	865.983	-1.85144	0.0107815	-3.39477	DOWN	0	NA	NA	1
RUNX3	ENSG00000020633	runt related transcription factor 3 [Source:HGNC Symbol;Acc:HGNC:10473]	protein_coding	73.6876	-2.27051	0.000102324	-4.69994	DOWN	0	NA	NA	NA
SAA1	ENSG00000173432	serum amyloid A1 [Source:HGNC Symbol;Acc:HGNC:10513]	protein_coding	216.021	-4.24607	4.15153e-08	-6.23527	DOWN	0	NA	NA	1
SAA2	ENSG00000134339	serum amyloid A2 [Source:HGNC Symbol;Acc:HGNC:10514]	protein_coding	115.477	-3.8135	5.98864e-06	-5.31337	DOWN	0	NA	NA	1
SALL4	ENSG00000101115	spalt like transcription factor 4 [Source:HGNC Symbol;Acc:HGNC:15924]	protein_coding	560.892	-3.41837	9.42532e-14	-8.15832	DOWN	0	NA	NA	NA
SCGB3A2	ENSG00000164265	secretoglobin family 3A member 2 [Source:HGNC Symbol;Acc:HGNC:18391]	protein_coding	25.728	-1.87468	0.0454361	-2.8171	DOWN	0	NA	NA	1
SCML4	ENSG00000146285	Scm polycomb group protein like 4 [Source:HGNC Symbol;Acc:HGNC:21397]	protein_coding	26.214	-1.58166	0.018508	-3.19409	DOWN	0	NA	NA	NA
SCN4A	ENSG00000007314	sodium voltage-gated channel alpha subunit 4 [Source:HGNC Symbol;Acc:HGNC:10591]	protein_coding	132.547	-3.7138	6.65024e-12	-7.59383	DOWN	0	NA	NA	1
SCN7A	ENSG00000136546	sodium voltage-gated channel alpha subunit 7 [Source:HGNC Symbol;Acc:HGNC:10594]	protein_coding	127.782	-3.03642	1.24738e-08	-6.43974	DOWN	0	NA	NA	1
SCN9A	ENSG00000169432	sodium voltage-gated channel alpha subunit 9 [Source:HGNC Symbol;Acc:HGNC:10597]	protein_coding	435.254	-2.15683	8.97333e-06	-5.23208	DOWN	0	NA	NA	1
SCNN1B	ENSG00000168447	sodium channel epithelial 1 beta subunit [Source:HGNC Symbol;Acc:HGNC:10600]	protein_coding	143.188	-1.53786	0.0272261	-3.04066	DOWN	0	NA	NA	1
SELP	ENSG00000174175	selectin P [Source:HGNC Symbol;Acc:HGNC:10721]	protein_coding	142.161	-1.55913	0.0438057	-2.83605	DOWN	0	NA	NA	1
SH2D1A	ENSG00000183918	SH2 domain containing 1A [Source:HGNC Symbol;Acc:HGNC:10820]	protein_coding	45.8679	-2.27904	0.00217351	-3.90928	DOWN	0	NA	NA	NA
SH3PXD2B	ENSG00000174705	SH3 and PX domains 2B [Source:HGNC Symbol;Acc:HGNC:29242]	protein_coding	2282.57	-1.82847	2.82572e-05	-4.98364	DOWN	0	NA	NA	NA
SHOX2	ENSG00000168779	short stature homeobox 2 [Source:HGNC Symbol;Acc:HGNC:10854]	protein_coding	61.688	-4.02559	2.08152e-06	-5.52716	DOWN	0	NA	NA	NA
SLAMF1	ENSG00000117090	signaling lymphocytic activation molecule family member 1 [Source:HGNC Symbol;Acc:HGNC:10903]	protein_coding	56.1206	-2.74434	3.38449e-07	-5.86654	DOWN	0	NA	NA	1
SLAMF6	ENSG00000162739	SLAM family member 6 [Source:HGNC Symbol;Acc:HGNC:21392]	protein_coding	86.7674	-1.83074	0.0356804	-2.92577	DOWN	0	NA	NA	1
SLAMF7	ENSG00000026751	SLAM family member 7 [Source:HGNC Symbol;Acc:HGNC:21394]	protein_coding	133.524	-2.69269	3.22684e-06	-5.44402	DOWN	0	NA	NA	1
SLAMF8	ENSG00000158714	SLAM family member 8 [Source:HGNC Symbol;Acc:HGNC:21391]	protein_coding	109.822	-1.62593	0.0124261	-3.34424	DOWN	0	NA	NA	1
SLC19A3	ENSG00000135917	solute carrier family 19 member 3 [Source:HGNC Symbol;Acc:HGNC:16266]	protein_coding	147.227	-1.87003	0.00254704	-3.8642	DOWN	0	NA	NA	1
SLC22A3	ENSG00000146477	solute carrier family 22 member 3 [Source:HGNC Symbol;Acc:HGNC:10967]	protein_coding	94.4177	-1.56897	0.0139263	-3.30196	DOWN	0	NA	NA	1
SLC28A3	ENSG00000197506	solute carrier family 28 member 3 [Source:HGNC Symbol;Acc:HGNC:16484]	protein_coding	58.0143	-1.58327	0.00441983	-3.69527	DOWN	0	NA	NA	1
SLC2A3	ENSG00000059804	solute carrier family 2 member 3 [Source:HGNC Symbol;Acc:HGNC:11007]	protein_coding	2429.67	-1.85213	1.273e-08	-6.43551	DOWN	0	NA	NA	1
SLC6A14	ENSG00000268104	solute carrier family 6 member 14 [Source:HGNC Symbol;Acc:HGNC:11047]	protein_coding	1133.43	-2.94832	0.000564794	-4.28335	DOWN	0	NA	NA	1
SLFN12L	ENSG00000205045	schlafen family member 12 like [Source:HGNC Symbol;Acc:HGNC:33920]	protein_coding	142.791	-1.88597	0.00607571	-3.59174	DOWN	0	NA	NA	NA
SNAI2	ENSG00000019549	snail family transcriptional repressor 2 [Source:HGNC Symbol;Acc:HGNC:11094]	protein_coding	517.958	-1.53987	0.00129065	-4.06062	DOWN	0	NA	NA	NA
SOSTDC1	ENSG00000171243	sclerostin domain containing 1 [Source:HGNC Symbol;Acc:HGNC:21748]	protein_coding	14.7341	-1.93193	0.0477135	-2.79602	DOWN	0	NA	NA	1
SPANXA1	ENSG00000198021	sperm protein associated with the nucleus, X-linked, family member A1 [Source:HGNC Symbol;Acc:HGNC:11218]	protein_coding	47.0905	-2.25254	0.0118752	-3.35993	DOWN	0	NA	NA	NA
SPANXB1	ENSG00000227234	SPANX family member B1 [Source:HGNC Symbol;Acc:HGNC:14329]	protein_coding	297.765	-1.98922	4.68919e-05	-4.87591	DOWN	0	NA	NA	NA
ST6GAL2	ENSG00000144057	ST6 beta-galactoside alpha-2,6-sialyltransferase 2 [Source:HGNC Symbol;Acc:HGNC:10861]	protein_coding	120.506	-2.48966	1.46075e-05	-5.12939	DOWN	0	NA	NA	NA
STAC	ENSG00000144681	SH3 and cysteine rich domain [Source:HGNC Symbol;Acc:HGNC:11353]	protein_coding	35.6276	-1.75564	0.0423816	-2.84845	DOWN	0	NA	NA	NA
STEAP1	ENSG00000164647	STEAP family member 1 [Source:HGNC Symbol;Acc:HGNC:11378]	protein_coding	228.057	-2.02542	0.000218225	-4.52468	DOWN	0	NA	NA	1
STEAP4	ENSG00000127954	STEAP4 metalloreductase [Source:HGNC Symbol;Acc:HGNC:21923]	protein_coding	839.442	-2.08408	0.0195913	-3.16958	DOWN	0	NA	NA	NA
SUCNR1	ENSG00000198829	succinate receptor 1 [Source:HGNC Symbol;Acc:HGNC:4542]	protein_coding	60.7591	-4.12801	8.84562e-08	-6.10082	DOWN	0	NA	NA	1
SUGCT	ENSG00000175600	succinyl-CoA:glutarate-CoA transferase [Source:HGNC Symbol;Acc:HGNC:16001]	protein_coding	231.66	-2.03245	4.80858e-05	-4.87008	DOWN	0	NA	NA	NA
TAGAP	ENSG00000164691	T-cell activation RhoGTPase activating protein [Source:HGNC Symbol;Acc:HGNC:15669]	protein_coding	282.995	-1.58466	1.73099e-05	-5.09399	DOWN	0	NA	NA	NA
TBX21	ENSG00000073861	T-box 21 [Source:HGNC Symbol;Acc:HGNC:11599]	protein_coding	15.6247	-1.64009	0.0419064	-2.85328	DOWN	0	NA	NA	NA
TBX5	ENSG00000089225	T-box 5 [Source:HGNC Symbol;Acc:HGNC:11604]	protein_coding	167.947	-7.31391	7.60272e-20	-9.79065	DOWN	0	NA	NA	NA
TCN1	ENSG00000134827	transcobalamin 1 [Source:HGNC Symbol;Acc:HGNC:11652]	protein_coding	512.823	-2.42904	1.26354e-05	-5.16	DOWN	0	NA	NA	1
TENM3	ENSG00000218336	teneurin transmembrane protein 3 [Source:HGNC Symbol;Acc:HGNC:29944]	protein_coding	815.406	-2.62708	2.19236e-05	-5.04151	DOWN	0	NA	NA	NA
THEMIS	ENSG00000172673	thymocyte selection associated [Source:HGNC Symbol;Acc:HGNC:21569]	protein_coding	46.3056	-2.1657	0.0001319	-4.64294	DOWN	0	NA	NA	NA
TIGIT	ENSG00000181847	T-cell immunoreceptor with Ig and ITIM domains [Source:HGNC Symbol;Acc:HGNC:26838]	protein_coding	22.0416	-3.08254	4.17175e-05	-4.90154	DOWN	0	NA	NA	NA
TMEM119	ENSG00000183160	transmembrane protein 119 [Source:HGNC Symbol;Acc:HGNC:27884]	protein_coding	95.6191	-3.6705	2.41367e-13	-8.0356	DOWN	0	NA	NA	NA
TMEM200A	ENSG00000164484	transmembrane protein 200A [Source:HGNC Symbol;Acc:HGNC:21075]	protein_coding	64.2252	-2.03168	1.08745e-05	-5.19046	DOWN	0	NA	NA	NA
TMEM244	ENSG00000203756	transmembrane protein 244 [Source:HGNC Symbol;Acc:HGNC:21571]	protein_coding	9.84451	-2.17752	0.0321773	-2.97008	DOWN	0	NA	NA	NA
TNFRSF13B	ENSG00000240505	TNF receptor superfamily member 13B [Source:HGNC Symbol;Acc:HGNC:18153]	protein_coding	17.8231	-2.8966	0.0195157	-3.17178	DOWN	0	NA	NA	1
TNFRSF1B	ENSG00000028137	TNF receptor superfamily member 1B [Source:HGNC Symbol;Acc:HGNC:11917]	protein_coding	340.805	-1.54721	0.00646724	-3.57299	DOWN	0	NA	NA	1
TNFRSF4	ENSG00000186827	TNF receptor superfamily member 4 [Source:HGNC Symbol;Acc:HGNC:11918]	protein_coding	14.9826	-1.5174	0.0398055	-2.87745	DOWN	0	NA	NA	1
TNFRSF9	ENSG00000049249	TNF receptor superfamily member 9 [Source:HGNC Symbol;Acc:HGNC:11924]	protein_coding	26.4081	-3.1346	2.09973e-10	-7.08383	DOWN	0	NA	NA	1
TNNT3	ENSG00000130595	troponin T3, fast skeletal type [Source:HGNC Symbol;Acc:HGNC:11950]	protein_coding	133.572	-4.61862	8.8129e-11	-7.21907	DOWN	0	NA	NA	NA
TP63	ENSG00000073282	tumor protein p63 [Source:HGNC Symbol;Acc:HGNC:15979]	protein_coding	130.592	-1.61144	0.00762618	-3.51804	DOWN	0	NA	NA	1
TPSAB1	ENSG00000172236	tryptase alpha/beta 1 [Source:HGNC Symbol;Acc:HGNC:12019]	protein_coding	680.446	-3.11977	0.000180497	-4.5713	DOWN	0	NA	NA	1
TPSB2	ENSG00000197253	tryptase beta 2 (gene/pseudogene) [Source:HGNC Symbol;Acc:HGNC:14120]	protein_coding	557.039	-3.30479	1.78477e-06	-5.5558	DOWN	0	NA	NA	1
TPSD1	ENSG00000095917	tryptase delta 1 [Source:HGNC Symbol;Acc:HGNC:14118]	protein_coding	164.191	-2.69352	0.0114529	-3.37341	DOWN	0	NA	NA	1
TRAT1	ENSG00000163519	T-cell receptor associated transmembrane adaptor 1 [Source:HGNC Symbol;Acc:HGNC:30698]	protein_coding	34.7582	-2.07315	0.0216723	-3.13072	DOWN	0	NA	NA	NA
TRIM29	ENSG00000137699	tripartite motif containing 29 [Source:HGNC Symbol;Acc:HGNC:17274]	protein_coding	247.397	-3.10245	6.30928e-09	-6.5497	DOWN	0	NA	NA	NA
TRPA1	ENSG00000104321	transient receptor potential cation channel subfamily A member 1 [Source:HGNC Symbol;Acc:HGNC:497]	protein_coding	347.559	-2.16973	8.97333e-06	-5.23206	DOWN	0	NA	NA	1
TSHZ2	ENSG00000182463	teashirt zinc finger homeobox 2 [Source:HGNC Symbol;Acc:HGNC:13010]	protein_coding	312.713	-3.02272	1.46064e-07	-6.01607	DOWN	0	NA	NA	NA
TSHZ3	ENSG00000121297	teashirt zinc finger homeobox 3 [Source:HGNC Symbol;Acc:HGNC:30700]	protein_coding	276.612	-1.71917	0.000311673	-4.43796	DOWN	0	NA	NA	NA
TWIST1	ENSG00000122691	twist family bHLH transcription factor 1 [Source:HGNC Symbol;Acc:HGNC:12428]	protein_coding	375.813	-1.53907	0.00548037	-3.62716	DOWN	0	NA	NA	NA
TWIST2	ENSG00000233608	twist family bHLH transcription factor 2 [Source:HGNC Symbol;Acc:HGNC:20670]	protein_coding	37.8152	-4.4927	4.30296e-07	-5.82025	DOWN	0	NA	NA	NA
UBASH3A	ENSG00000160185	ubiquitin associated and SH3 domain containing A [Source:HGNC Symbol;Acc:HGNC:12462]	protein_coding	40.6152	-2.18078	4.93829e-06	-5.35357	DOWN	0	NA	NA	NA
UBD	ENSG00000213886	ubiquitin D [Source:HGNC Symbol;Acc:HGNC:18795]	protein_coding	128.781	-2.9602	5.77064e-05	-4.83045	DOWN	0	NA	NA	NA
VGLL3	ENSG00000206538	vestigial like family member 3 [Source:HGNC Symbol;Acc:HGNC:24327]	protein_coding	133.564	-2.07342	8.23733e-05	-4.74853	DOWN	0	NA	NA	NA
XG	ENSG00000124343	Xg blood group [Source:HGNC Symbol;Acc:HGNC:12806]	protein_coding	134.032	-3.06531	2.02773e-05	-5.05874	DOWN	0	NA	NA	NA
ZAP70	ENSG00000115085	zeta chain of T-cell receptor associated protein kinase 70 [Source:HGNC Symbol;Acc:HGNC:12858]	protein_coding	129.51	-1.54631	0.00266941	-3.85103	DOWN	0	NA	NA	1
ZFHX4	ENSG00000091656	zinc finger homeobox 4 [Source:HGNC Symbol;Acc:HGNC:30939]	protein_coding	1116.34	-2.17228	2.7463e-08	-6.3054	DOWN	0	NA	NA	NA
ZNF215	ENSG00000149054	zinc finger protein 215 [Source:HGNC Symbol;Acc:HGNC:13007]	protein_coding	51.4619	-1.77037	5.6166e-05	-4.83627	DOWN	0	NA	NA	NA
ZNF521	ENSG00000198795	zinc finger protein 521 [Source:HGNC Symbol;Acc:HGNC:24605]	protein_coding	690.254	-1.54999	0.00658174	-3.56613	DOWN	0	NA	NA	NA
ZNF683	ENSG00000176083	zinc finger protein 683 [Source:HGNC Symbol;Acc:HGNC:28495]	protein_coding	24.8061	-2.49369	0.000106248	-4.69184	DOWN	0	NA	NA	NA
