# Supplementary material for: ADAM22/LGI1 complex as a new actionable target for breast cancer brain metastasis
Source: BMC Med. 2020 Nov 19;18:349. doi: 10.1186/s12916-020-01806-4 (PMC7677775; doi:10.1186/s12916-020-01806-4)
Supplement: Supplementary file 5 — Additional file 5: Table S3. ER+ subtype patient specific fold-changes and expression gains in drug targetable matrisome associated genes (N = 9 patients). [file 12916_2020_1806_MOESM5_ESM.xlsx]

## Sheet: Sheet1
Table S3: ER+ subtype patient specific fold-changes and expression gains in drug targetable matrisome associated genes (N=9 patients)
ensembl_gene_id	hgnc_symbol	3_RCS	62_Pitt	6_RCS	51_Pitt	47_Pitt	4_RCS	72_Pitt	17_Pitt	7_Pitt	recurrent gain (>3patients)	percent of patients
ENSG00000050555	LAMC3	5.436	1.425	4.717	4.132	4.24	3.638	3.347	4.047	-0.636	1	0.89
ENSG00000008277	ADAM22	2.553	1.557	1.995	1.524	1.807	1.964	3.637	-0.494	0.468	1	0.78
ENSG00000135744	AGT	4.366	3.066	3.4	1.765	3.477	4.084	3.763	0.762	-1.152	1	0.78
ENSG00000160307	S100B	2.934	1.265	3.47	2.137	2.756	3.071	-0.251	0.842	0.915	1	0.67
ENSG00000196104	SPOCK3	2.091	1.061	3.362	1.811	2.049	2.033	0.09	0.411	0.519	1	0.67
ENSG00000108231	LGI1	2.95	1.625	4.068	2.169	2.896	2.129	0.362	0.224	0.163	1	0.67
ENSG00000130287	NCAN	2.534	1.703	4.788	1.278	3.122	3.081	0.295	0.324	-0.169	1	0.67
ENSG00000151655	ITIH2	1.687	1.433	1.872	4.211	0.929	1.427	2.55	1.28	0.536	1	0.56
ENSG00000106927	AMBP	1.592	3.259	2.66	0.997	3.649	0.531	-0.054	1.342	-0.561	1	0.56
ENSG00000157150	TIMP4	2.005	3.312	-1.416	2.364	2.477	1.209	1.286	-1.036	0.608	1	0.56
ENSG00000185737	NRG3	2.081	0.646	3.78	1.818	1.533	2.021	0.394	0.798	0.14	1	0.56
ENSG00000130283	GDF1	2.192	2.109	2.875	1.097	2.184	3.216	0.004	0.852	0.677	1	0.56
ENSG00000115457	IGFBP2	0.665	0.214	0.944	2.503	2.53	0.207	2.339	0.745	2.739	1	0.44
ENSG00000105894	PTN	2.968	0.27	2.017	2.674	1.262	1.2	2.096	-0.371	0.815	1	0.44
ENSG00000131094	C1QL1	1.586	0.494	1.163	2.414	2.864	1.721	0.414	1.229	0.108	0	0.33
ENSG00000198670	LPA	1.712	0.106	1.753	0.755	0.36	2.823	-0.328	-0.012	-3.698	0	0.33
ENSG00000162631	NTNG1	1.053	0.696	2.24	-0.576	1.635	1.414	-0.203	-0.066	0.266	0	0.33
ENSG00000179399	GPC5	1.658	0.31	1.952	0.973	0.283	1.682	0.078	0.558	0.19	0	0.22
ENSG00000142748	FCN3	1.139	-0.028	0.432	1.262	0.763	0.64	0.11	0.916	0.121	0	0.22
ENSG00000132702	HAPLN2	0.961	0.279	0.696	0.878	0.876	0.91	0.042	0.082	-0.089	0	0
log2FC > discrete expression gain threshold highlighted	gain threshold	1	0.989	1.672	1.147	1.534	1.869	0.881	1.29	1.013
